# Supplementary material for: Occurrence and Genomic Characterization of Clone ST1193 Clonotype 14-64 in Uncomplicated Urinary Tract Infections Caused by Escherichia coli in Spain
Source: Microbiol Spectr. 2022 May 23;10(3):e00041-22. doi: 10.1128/spectrum.00041-22 (PMC9241898; doi:10.1128/spectrum.00041-22)
Supplement: SUPPLEMENTAL FILE 1 — Supplemental material. Download spectrum.00041-22-s001.xlsx, XLSX file, 0.03 MB [file spectrum.00041-22-s001.xlsx]

## Sheet: supplementary-PAPER-To include
Supplementary Table 1. Metadata and main traits of the 100 uUTI isolates analyzed here														Penicillins			Antipseudomonal penicillins + betalactamase inhibitors	Penicillins + betalactamase inhibitors	Non-broad spectrum cephalosporins: 1st & 2nd generation	Broad-spectrum cephalosporins: 3rd & 4th				no classificated (Magiorakos)		Carbapenems			Monobactams		Fluoroquinolones		Aminoglycosides			Glycylcyclines	no classificated (Magiorakos)	Phosphonic acids		Folate pathway inhibitors	Polymyxins
													EMA Categorization (A,B,C,D)	Aminopenicillins without betalactamase inhibitors (D)	Ureidopenicillin	Carboxypenicillin (D)	Ureidopenicillin+betalactamase inhibitor (A)	Aminopenicillins+betalactamase inhibitor (C)	2nd-generation cephalosporins (C)	3rd-generation cephalosporins (B)			4rd-generation cephalosporins (B)	Extended-spectrum cephalosporins+betalactamase inhibitors (A)		Carbapenems (A)			Monobactams (A)	Quinolones: fluoroquinolones and other quinolones (B)			Aminoglycosides (C)			Glycylcyclines (A)	Nitrofuran derivatives (D)	Phosphonic acid derivates (A)	Sulfonamides, dihydrofolate reductase inhibitors & combinations (D)		Polymyxinx (B)	R>=3 categories
CODE-1	CODE	DATE of SAMPLING	Gender	Years old	IutA	kpsMII	iutA+kpsMII	chuA	vat	fyuA	yfcv	UPEC	PHYLOGROUP-ST (CLONOTYPE)	ampicillin/amoxicillin	Piperacillin	Ticarcillin	piperacillin/tazobactam	amoxicillin/clavulanic acid	Cefuroxime	Cefixime	Cefotaxime	Ceftazidime	Cefepime	Ceftolozane/Tazobactam	Ceftazidime/Avibactam	Imipenem	Ertapenem	Meropenem	Aztreonam	Norfloxacin	Ciprofloxacin	Levofloxacin	Gentamicin	Tobramycin	Amikacin	Tigecycline	Nitrofurantoin	Fosfomycin	Trimethoprim	Trimethoprim-Sulfamethoxazole	Colistin	MDR
51110194	U1	March-2020	W	34	1	1	1	1	1	1	1	1	B2 (CH52-14)	S	S	S	S	S	S	S	S	S	S	S	S	S	S	S	S	S	S	S	S	S	S	S	S	S	S	S	S	0
51111174	U2	March-2020	W	43	0	1	0	1	1	1	1	1	B2-ST141 (CH52-5)	R	R	R	S	R	S	S	S	S	S	S	S	S	S	S	S	I	I	S	S	S	S	S	S	S	I	I	S	0
51108854	U3	March-2020	W	18	0	1	0	1	1	1	1	1	B2-ST141 (CH52-5)	S	S	S	S	S	S	S	S	S	S	S	S	S	S	S	S	S	S	S	S	S	S	S	S	S	S	S	S	0
51107871	U4	March-2020	W	33	0	1	0	1	1	1	1	1	B2 (CH14-2)	R	R	R	S	R	S	S	S	S	S	S	S	S	S	S	S	S	S	S	S	S	S	S	S	S	S	S	S	0
1156299	U5	March-2020	W	>18 -≤45	1	1	1	1	1	1	1	1	B2 (CH13-106)	R	R	R	S	R	I	S	S	S	S	S	S	S	S	S	S	S	S	S	S	S	S	S	S	S	R	R	S	1
1156298	U6	March-2020	W	>18 -≤45	0	1	0	1	1	1	0	1	B2-ST141 (CH52-5)	S	S	S	S	S	S	S	S	S	S	S	S	S	S	S	S	S	S	S	S	S	S	S	S	S	R	S	S	0
51111406	U7	March-2020	W	37	0	1	0	1	1	1	1	1	B2-ST141 (CH52-5)	R	S	S	S	S	S	S	S	S	S	S	S	S	S	S	S	S	S	S	R	S	S	S	S	S	S	S	S	0
51110715	U8	March-2020	W	36	0	0	0	1	0	0	0	0	D (CH1468-54)	R	R	R	S	R	S	S	S	S	S	S	S	S	S	S	S	S	S	S	R	R	S	S	S	S	S	S	S	1
51111777	U9	March-2020	W	45	0	1	0	1	0	0	0	0	D-ST349 (CH36-54)	R	R	R	S	R	S	S	S	S	S	S	S	S	S	S	S	R	R	R	R	R	S	S	S	S	R	R	S	1
51109010	U10	March-2020	W	38	0	1	0	1	1	1	1	1	B2-ST73 (CH24-103)	S	S	S	S	S	S	S	S	S	S	S	S	S	S	S	S	S	S	S	S	S	S	S	S	S	S	R	S	0
51104905	U11	March-2020	W	34	0	1	0	1	0	0	0	0	D-ST349 (CH36-54)	R	S	R	R	R	S	S	S	S	S	S	S	S	S	S	S	R	R	R	R	R	S	S	S	S	R	R	S	1
1156396	U12	March-2020	W	>18 -≤45	1	0	0	1	1	1	0	1	G (CH45-97)	R	R	R	S	S	S	S	S	S	S	S	S	S	S	S	S	S	S	S	S	S	S	S	S	S	S	S	S	0
51094707	U13	March-2020	W	21	1	1	1	1	1	1	1	1	B2 (CH14-30)	R	S	S	S	R	S	S	S	S	S	S	S	S	S	S	S	S	S	S	S	S	S	S	S	S	S	S	S	0
51111104	U14	March-2020	W	35	1	1	1	1	1	1	1	1	B2 (CH14-30)	S	S	S	S	S	S	S	S	S	S	S	S	S	S	S	S	S	S	S	S	S	S	S	S	S	S	S	S	0
51107635	U15	March-2020	W	19	1	1	1	1	1	1	1	1	B2-ST1193 (CH14-64)	R	R	R	S	R	S	S	S	S	S	S	S	S	S	S	S	R	R	R	S	S	S	S	S	S	S	S	S	1
51105490	U16	March-2020	W	42	0	0	0	1	1	1	1	1	B2 (CH13-6)	R	R	R	S	R	R	R	S	S	S	S	S	S	S	S	S	S	S	S	S	S	S	S	S	S	S	S	S	1
51101077	U18	March-2020	W	42	1	1	1	1	1	1	1	1	B2 (CH40-162)	S	S	S	S	S	S	S	S	S	S	S	S	S	S	S	S	S	S	S	S	S	S	S	S	S	S	S	S	0
51106217	U19	March-2020	W	22	0	1	0	1	1	1	1	1	B2-ST73 (CH24-103)	R	R	R	R	R	S	S	S	S	S	S	S	S	S	S	S	S	S	S	S	S	S	S	S	S	S	S	S	1
51108510	U20	March-2020	W	43	1	1	1	1	0	1	0	0	D (CH35-negative)	R	R	R	S	S	S	S	S	S	S	S	S	S	S	S	S	S	S	S	S	S	S	S	S	S	R	S	S	0
51108209	U21	March-2020	W	26	0	1	0	1	1	1	1	1	B2-ST404 (CH14-807)	R	R	R	S	S	S	S	S	S	S	S	S	S	S	S	S	S	S	S	S	S	S	S	S	S	S	S	S	0
51108348	U22	March-2020	W	44	0	1	0	1	1	1	1	1	B2-ST73 (CH24-103)	S	S	S	S	S	S	S	S	S	S	S	S	S	S	S	S	S	S	S	S	S	S	S	S	S	S	S	S	0
51107611	U23	March-2020	W	23	1	1	1	1	1	1	1	1	B2 (CH24-new)	S	S	S	S	S	S	S	S	S	S	S	S	S	S	S	S	S	S	S	S	S	S	S	S	S	S	S	S	0
51104133	U24	March-2020	W	44	0	0	0	1	1	1	1	1	B2 (CH38-164)	R	R	R	S	R	S	S	S	S	S	S	S	S	S	S	S	S	S	S	S	S	S	S	S	S	S	S	S	0
51097633	U25	March-2020	W	41	1	0	0	0	0	0	0	0	A (CH11-54)	R	R	R	S	S	I	S	S	S	S	S	S	S	S	S	S	R	R	R	R	R	S	S	S	S	S	S	S	1
1156274	U26	March-2020	W	>18 -≤45	1	1	1	1	1	1	1	1	B2-ST404 (CH14-807)	R	R	R	S	S	S	S	S	S	S	S	S	S	S	S	S	S	S	S	S	S	S	S	S	S	S	S	S	0
51109082	U27	March-2020	W	40	1	1	1	1	1	1	1	1	B2-ST73 (CH24-30)	R	R	R	R	R	R	S	S	S	S	S	S	S	S	S	S	S	S	S	S	S	S	S	S	S	S	S	S	1
51106611	U28	March-2020	W	45	0	0	0	1	1	1	1	1	B2 (CH13-483)	R	R	R	S	S	S	S	S	S	S	S	S	S	S	S	S	R	I	S	S	S	S	S	S	S	S	I	S	0
51114278	U29	March-2020	W	18	1	1	1	1	0	1	0	0	D (CH35-483)	S	S	S	S	S	S	S	S	S	S	S	S	S	S	S	S	S	S	S	S	S	S	S	S	S	R	R	S	0
51113739	U30	March-2020	W	21	0	0	0	1	1	1	1	1	B2 (CH13-223)	R	R	R	S	S	S	S	S	S	S	S	S	S	S	S	S	S	S	S	S	S	S	S	S	S	S	S	S	0
51113397	U31	March-2020	W	43	0	0	0	1	0	0	0	0	E (CH12-82)	R	R	R	S	S	S	S	S	S	S	S	S	S	S	S	S	R	S	S	R	R	S	S	S	S	R	R	S	1
51109543	U32	March-2020	W	45	0	1	0	0	0	1	0	0	C (CH279-39)	S	S	S	S	S	S	S	S	S	S	S	S	S	S	S	S	S	S	S	S	S	S	S	S	S	S	S	S	0
51114268	U33	March-2020	W	26	1	1	1	1	0	1	1	1	B2 (CH24-10)	S	S	S	S	S	S	S	S	S	S	S	S	S	S	S	S	S	S	S	S	S	S	S	S	S	S	S	S	0
51113955	U34	March-2020	W	41	1	1	1	1	0	1	0	0	D-ST349 (CH36-54)	S	S	S	S	S	S	S	S	S	S	S	S	S	S	S	S	S	S	S	S	S	S	S	S	S	R	S	S	0
51109394	U35	March-2020	W	44	0	1	0	1	1	1	1	1	B2 (CH13-372)	S	S	S	S	S	S	S	S	S	S	S	S	S	S	S	S	S	S	S	S	S	S	S	S	S	S	S	S	0
1156468	U36	March-2020	W	>18 -≤45	1	1	1	1	1	1	1	1	B2 (CH14-483)	R	S	R	S	S	S	S	S	S	S	S	S	S	S	S	S	R	R	I	S	S	S	S	S	S	S	S	S	0
51113653	U37	March-2020	W	32	1	1	1	1	0	1	0	0	B2 (CH40-negative)	R	S	S	S	S	I	S	S	S	S	S	S	S	S	S	S	R	I	S	S	S	S	S	S	S	R	R	S	1
51111887	U38	March-2020	W	30	1	1	1	1	0	1	0	0	B2-ST404 (CH14-807)	S	S	S	S	S	S	S	S	S	S	S	S	S	S	S	S	S	S	S	S	S	S	S	S	S	S	S	S	0
1156506	U39	March-2020	W	>18 -≤45	1	1	1	1	1	1	1	1	B2 (CH38-30)	R	R	R	S	R	S	S	S	S	S	S	S	S	S	S	S	S	S	S	S	S	S	S	S	S	S	S	S	0
1156508	U40	March-2020	W	>18 -≤45	0	1	0	1	1	1	1	1	B2 (CH24-9)	S	S	S	S	S	S	S	S	S	S	S	S	S	S	S	S	R	I	S	S	S	S	S	S	S	S	S	S	0
1156504	U41	March-2020	W	>18 -≤45	0	1	0	1	1	1	1	1	B2 (CH38-41)	S	S	S	S	S	S	S	S	S	S	S	S	S	S	S	S	S	S	S	S	S	S	S	S	S	S	S	S	0
51113294	U42	March-2020	W	24	0	1	0	1	1	1	1	1	B2-ST372 (CH103-9)	R	S	R	S	S	S	S	S	S	S	S	S	S	S	S	S	S	S	S	R	S	R	S	S	S	R	S	S	1
51115327	U43	March-2020	W	35	0	1	0	1	1	1	1	1	B2 (CH14-new)	R	R	R	S	R	S	S	S	S	S	S	S	S	S	S	S	S	S	S	S	S	S	S	S	S	S	S	S	0
51108022	U44	March-2020	W	34	1	1	1	1	1	1	0	1	B2 (CH38-15)	S	S	S	S	S	S	S	S	S	S	S	S	S	S	S	S	S	S	S	S	S	S	S	S	S	S	S	S	0
51115576	U45	March-2020	W	>18 -≤45	1	1	1	1	1	1	1	1	B2-ST1193 (CH14-64)	R	R	R	S	R	S	S	S	S	S	S	S	S	S	S	S	R	R	R	S	S	S	S	S	R	S	S	S	1
51115569	U46	March-2020	W	>18 -≤45	1	0	0	1	0	0	0	0	B1 (CH4-54)	S	S	S	S	S	S	S	S	S	S	S	S	S	S	S	S	S	S	S	S	S	S	S	S	S	S	S	S	0
51132064	U47	June-July 2020	W	19	1	1	1	1	0	1	1	1	B2-ST131 (CH40-1196)	S	S	S	S	S	S	S	S	S	S	S	S	S	S	S	S	R	R	R	S	S	S	S	S	S	S	S	S	0
51137633	U48	June-July 2020	W	29	1	1	1	1	0	1	1	1	F-ST59 (CH32-41)	S	S	S	S	S	S	S	S	S	S	S	S	S	S	S	S	R	I	S	S	S	S	S	S	S	S	S	S	0
51130559	U49	June-July 2020	W	28	0	1	0	1	1	1	1	1	B2-ST141 (CH52-5)	S	S	S	S	S	S	S	S	S	S	S	S	S	S	S	S	S	S	S	S	S	S	S	S	S	S	S	S	0
51141335	U50	June-July 2020	W	18	1	1	1	1	0	1	1	1	B2 (CH38-27like)	S	S	S	S	S	S	S	S	S	S	S	S	S	S	S	S	S	S	S	R	S	R	S	S	S	S	S	S	0
51136689	U51	June-July 2020	W	34	0	1	0	1	0	1	0	0	D (CH37-27)	R	R	R	R	R	R	S	S	S	I	S	S	S	S	S	S	R	R	R	S	R	R	S	S	S	R	R	S	1
51140663	U52	June-July 2020	W	40	1	1	1	1	1	1	1	1	B2-ST1193 (CH14-64)	R	R	R	S	R	S	S	S	S	S	S	S	S	S	S	S	R	R	R	S	S	S	S	S	S	R	R	S	1
51141125	U53	June-July 2020	W	43	0	1	0	1	1	1	1	1	B2-ST372 (CH103-9)	S	S	S	S	S	S	S	S	S	S	S	S	S	S	S	S	S	S	S	S	S	S	S	S	S	R	S	S	0
51139183	U54	June-July 2020	W	23	1	1	1	1	0	1	0	0	D-ST69 (CH35-27)	R	R	R	S	R	S	S	S	S	S	S	S	S	S	S	S	S	S	S	S	S	S	S	S	S	R	R	S	1
51141424	U55	June-July 2020	W	43	1	1	1	1	1	1	1	1	B2-ST73 (CH24-30)	R	R	R	S	R	S	S	S	S	S	S	S	S	S	S	S	S	S	S	S	S	S	S	S	S	S	S	S	0
51141807	U56	June-July 2020	W	39	1	0	0	1	0	1	0	0	D-ST69 (CH35-27)	R	R	R	S	S	S	S	S	S	S	S	S	S	S	S	S	S	S	S	S	S	S	S	S	S	S	S	S	0
51113002	U57	June-July 2020	W	>18 -≤45	0	1	0	1	1	1	1	1	B2-ST372 (CH103-9)	S	S	S	S	S	S	S	S	S	S	S	S	S	S	S	S	S	S	S	R	R	S	S	S	S	R	S	S	0
51144630	U58	June-July 2020	W	25	1	1	1	1	1	1	1	1	B2-ST1193 (CH14-64)	S	S	S	S	S	S	S	S	S	S	S	S	S	S	S	S	R	R	R	S	S	S	S	S	S	S	S	S	0
51137176	U59	June-July 2020	W	29	1	1	1	1	0	1	1	1	F-ST59 (CH32-41)	S	S	S	S	S	S	S	S	S	S	S	S	S	S	S	S	S	S	S	S	S	S	S	S	S	S	S	S	0
51144763	U60	June-July 2020	W	21	1	1	1	1	1	1	1	1	B2-ST404 (CH14-27)	S	S	S	S	S	S	S	S	S	S	S	S	S	S	S	S	S	S	S	R	S	S	S	S	S	S	S	S	0
51142339	U61	June-July 2020	W	27	1	1	1	1	1	1	1	1	B2 (CH24-12)	S	S	S	S	S	S	S	S	S	S	S	S	S	S	S	S	S	S	S	S	S	S	S	S	S	S	S	S	0
51132951	U62	June-July 2020	W	33	1	1	1	1	0	1	1	1	F-ST59 (CH32-41)	S	S	S	S	S	S	S	S	S	S	S	S	S	S	S	S	S	S	S	S	S	S	S	S	S	S	S	S	0
51142200	U63	June-July 2020	W	29	1	1	1	1	0	1	1	1	B2-ST131 (CH40-30)	R	R	R	S	R	S	S	S	S	S	S	S	S	S	S	S	S	S	S	R	R	S	S	S	S	R	R	S	1
51142918	U64	June-July 2020	W	34	0	1	0	1	1	1	1	1	B2-ST73 (CH24-103)	S	S	S	S	S	I	S	S	S	S	S	S	S	S	S	S	S	S	S	S	S	S	S	S	S	S	S	S	0
51146830	U65	June-July 2020	W	32	1	1	1	1	1	1	1	1	B2-ST404 (CH14-27)	S	S	S	S	S	S	S	S	S	S	S	S	S	S	S	S	S	S	S	S	S	S	S	S	S	S	S	S	0
51145687	U66	June-July 2020	W	44	0	1	0	1	1	1	1	1	B2-ST73 (CH24-103)	S	S	S	S	S	S	S	S	S	S	S	S	S	S	S	S	S	S	S	S	S	S	S	S	S	S	S	S	0
51146000	U67	June-July 2020	W	27	1	1	1	1	0	1	1	1	B2-ST131 (CH40-30)	R	R	R	S	R	S	S	S	S	S	S	S	S	S	S	S	S	S	S	R	R	S	S	S	S	R	R	S	1
51146643	U68	June-July 2020	W	26	0	1	0	1	0	0	0	0	E (CH26-1546)	S	S	S	S	S	I	S	S	S	S	S	S	S	S	S	S	S	S	S	S	S	S	S	S	S	S	S	S	0
51148449	U69	June-July 2020	W	41	0	0	0	1	1	1	1	1	B2 (CH39-3)	S	S	S	S	S	S	S	S	S	S	S	S	S	S	S	S	S	S	S	S	R	S	S	S	S	S	S	S	0
51147225	U70	June-July 2020	W	41	0	0	0	0	0	1	0	0	A (CH7-NT)	S	S	S	S	S	S	S	S	S	S	S	S	S	S	S	S	S	S	S	S	S	S	S	S	S	S	S	S	0
51147653	U71	June-July 2020	W	36	0	1	0	1	0	1	1	1	B2 (CH40-41)	S	S	S	S	S	S	S	S	S	S	S	S	S	S	S	S	R	S	S	S	S	S	S	S	S	S	S	S	0
51141706	U72	June-July 2020	W	24	0	1	0	1	1	1	1	1	B2-ST372 (CH103-9)	S	S	S	S	S	I	S	S	S	S	S	S	S	S	S	S	R	S	I	R	S	S	S	S	S	R	S	S	1
51132366	U73	June-July 2020	W	42	1	1	1	1	0	1	0	0	D-ST69 (CH35-27)	R	R	R	S	S	S	S	S	S	S	S	S	S	S	S	S	S	S	S	S	S	S	S	S	S	R	R	S	0
51149828	U74	June-July 2020	W	44	1	1	1	1	1	1	1	1	B2-ST404 (CH14-27)	S	S	S	S	S	S	S	S	S	S	S	S	S	S	S	S	S	S	S	S	S	S	S	S	S	S	S	S	0
51136868	U75	June-July 2020	W	33	1	0	0	0	0	1	0	0	B1 (CH4-34)	R	R	R	S	S	S	S	S	S	S	S	S	S	S	S	S	S	S	S	S	S	S	S	S	S	R	R	S	0
51148730	U76	June-July 2020	W	26	0	1	0	1	1	1	1	1	B2 (CH52-76like)	R	R	R	S	R	S	S	S	S	S	S	S	S	S	S	S	S	S	S	S	S	S	S	S	S	R	R	S	1
51150022	U77	June-July 2020	W	40	1	0	0	1	0	0	0	0	B1 (CH212-31)	S	S	S	S	S	I	S	S	S	S	S	S	S	S	S	S	R	R	R	S	S	S	S	S	S	R	S	S	0
51151155	U78	June-July 2020	W	38	1	0	0	1	0	1	0	0	B1 (CH65-32)	R	R	R	S	S	S	S	S	S	S	S	S	S	S	S	S	R	R	R	S	S	S	S	R	R	R	R	S	1
51149915	U79	June-July 2020	W	42	1	0	0	1	0	1	0	0	B1 (CH65-32)	R	R	R	S	S	S	S	S	S	S	S	S	S	S	S	S	R	R	R	R	S	S	S	R	R	R	R	S	1
51151163	U80	June-July 2020	W	20	0	0	0	1	0	1	0	0	D-ST69 (CH35-27)	S	S	S	S	S	S	S	S	S	S	S	S	S	S	S	S	S	S	S	S	S	S	S	S	S	S	S	S	0
51150454	U81	June-July 2020	W	22	0	1	0	1	1	1	1	1	B2-ST141 (CH52-5)	S	S	S	S	S	S	S	S	S	S	S	S	S	S	S	S	S	S	S	S	R	S	S	S	S	S	S	S	0
51143253	U82	June-July 2020	W	35	0	1	0	1	1	1	1	1	B2 (CH40-20)	S	S	S	S	S	S	S	S	S	S	S	S	S	S	S	S	S	S	S	S	S	S	S	S	S	S	S	S	0
51141004	U83	June-July 2020	W	42	0	1	0	1	1	1	1	1	B2 (CH14-2)	S	S	S	S	S	S	S	S	S	S	S	S	S	S	S	R	R	S	I	S	R	R	S	S	S	R	S	S	1
51150996	U84	June-July 2020	W	40	1	1	1	1	1	1	1	1	B2-ST1193 (CH14-64)	S	S	S	S	S	S	S	S	S	S	S	S	S	S	S	S	R	R	R	S	S	S	S	S	S	S	S	S	0
51151208	U85	June-July 2020	W	39	1	1	1	1	0	1	1	1	B2-ST131 (CH40-30)	R	R	R	S	R	S	S	S	S	S	S	S	S	S	S	S	S	S	S	R	R	S	S	S	S	R	R	S	1
51144436	U86	June-July 2020	W	29	1	1	1	0	0	1	0	0	A (CH11-27)	S	S	S	S	S	S	S	S	S	S	S	S	S	S	S	S	S	S	S	S	S	S	S	S	S	R	R	S	0
51140686	U87	June-July 2020	W	25	1	1	1	0	0	1	0	0	D-ST349 (CH36-54)	R	R	R	S	R	S	S	S	S	S	S	S	S	S	S	S	S	S	S	S	S	S	S	S	S	R	R	S	1
51148692	U89	June-July 2020	W	19	1	1	1	1	1	1	1	1	B2-ST73 (CH24-30)	R	R	R	R	R	I	S	S	S	S	S	S	S	S	S	S	S	S	S	S	S	S	S	S	S	R	S	S	1
51152710	U90	June-July 2020	W	20	1	1	1	1	1	1	1	1	B2-ST1193 (CH14-64)	R	R	R	S	S	S	S	S	S	S	S	S	S	S	S	S	R	R	R	S	S	S	S	S	R	R	R	S	1
51152695	U91	June-July 2020	W	45	0	1	0	1	1	1	1	1	B2 (CH38-41)	S	S	S	S	S	S	S	S	S	S	S	S	S	S	S	S	S	S	S	S	S	S	S	S	S	S	S	S	0
51152791	U92	June-July 2020	W	42	0	1	0	1	1	1	1	1	B2 (CH14-310)	S	S	S	S	S	S	S	S	S	S	S	S	S	S	S	S	R	S	S	S	S	S	S	S	S	S	S	S	0
51150429	U93	June-July 2020	W	41	0	1	0	1	1	1	1	1	B2-ST131 (CH40-22)	S	S	S	S	S	S	S	S	S	S	S	S	S	S	S	S	S	S	S	S	S	S	S	S	S	S	S	S	0
51154994	U94	June-July 2020	W	45	1	1	1	0	0	1	1	0	A (CH11-NT)	S	S	S	S	S	S	S	S	S	S	S	S	S	S	S	S	S	S	S	S	R	S	S	S	S	S	S	S	0
51154571	U95	June-July 2020	W	44	0	1	0	1	1	1	1	1	B2 (CH24-103like )	S	S	S	S	S	S	S	S	S	S	S	S	S	S	S	S	S	S	S	S	S	S	S	S	S	S	S	S	0
51139153	U96	June-July 2020	W	34	0	1	0	1	1	1	1	1	B2 (CH38-15)	R	S	R	S	S	S	S	S	S	S	S	S	S	S	S	S	R	I	S	R	R	S	S	S	S	R	R	S	1
51154834	U97	June-July 2020	W	43	1	0	0	0	0	1	0	0	A (CH11-54)	R	R	R	S	S	I	S	S	S	S	S	S	S	S	S	S	R	R	R	R	R	S	S	S	S	R	R	S	1
51153209	U98	June-July 2020	W	18	0	1	0	1	0	0	0	0	D (CH36-93)	R	R	R	S	S	S	S	S	S	S	S	S	S	S	S	S	R	R	R	S	S	S	S	S	S	R	R	S	1
51155792	U99	June-July 2020	W	38	1	1	1	1	1	1	1	1	B2-ST404 (CH14-27)	S	S	S	S	S	S	S	S	S	S	S	S	S	S	S	S	S	S	S	S	S	S	S	S	S	R	S	S	0
51154117	U100	June-July 2020	W	45	1	1	1	1	0	1	0	0	D-ST69 (CH35-27)	R	R	R	S	R	S	S	S	S	S	S	S	S	S	S	I	S	S	S	S	S	S	S	S	S	S	S	S	0
51150068	U101	June-July 2020	W	29	1	0	0	1	0	1	0	0	E (CH136-331)	S	S	S	S	S	S	S	S	S	S	S	S	S	S	S	S	S	S	S	S	S	S	S	S	S	R	S	S	0
51155980	U102	June-July 2020	W	22	1	0	0	0	0	1	0	0	C (CH4-24)	R	R	R	S	S	I	S	S	S	S	S	S	S	S	S	S	R	R	R	S	S	S	S	S	S	S	S	S	0
