# Supplementary material for: Occurrence and Genomic Characterization of Clone ST1193 Clonotype 14-64 in Uncomplicated Urinary Tract Infections Caused by Escherichia coli in Spain
Source: Microbiol Spectr. 2022 May 23;10(3):e00041-22. doi: 10.1128/spectrum.00041-22 (PMC9241898; doi:10.1128/spectrum.00041-22)
Supplement: SUPPLEMENTAL FILE 2 — Supplemental material. Download spectrum.00041-22-s002.xlsx, XLSX file, 0.03 MB [file spectrum.00041-22-s002.xlsx]

## Sheet: Supp Table 2
Supplementary Table 2. Antimicrobial resistance traits identified using ABRIcate v1.0.1 run against the CARD database.

## Sheet: CS2_3_265_1_CARD-Abricate
#FILE	SEQUENCE	START	END	STRAND	GENE	COVERAGE	%COVERAGE	%IDENTITY	DATABASE	ACCESSION	PRODUCT	RESISTANCE
CS2_3_265_assembly.fasta	1	129912	133025	-	acrD	1-3114/3114	100.00	98.49	card	AP009048.1:2586250-2589364	AcrD is an aminoglycoside efflux pump expressed in E. coli. Its expression can be induced by indole and is regulated by baeRS and cpxAR.	aminoglycoside
CS2_3_265_assembly.fasta	1	221147	224740	-	evgS	1-3594/3594	100.00	99.44	card	U00096:2484373-2487967	EvgS is a sensor protein that phosphorylates the regulatory protein EvgA. evgS corresponds to 1 locus in Pseudomonas aeruginosa PAO1 and 1 locus in Pseudomonas aeruginosa LESB58.	fluoroquinolone;macrolide;penam;tetracycline
CS2_3_265_assembly.fasta	1	224745	225359	-	evgA	1-615/615	100.00	100.00	card	BA000007.3:3212025-3212640	EvgA when phosphorylated is a positive regulator for efflux protein complexes emrKY and mdtEF. While usually phosphorylated in a EvgS dependent manner it can be phosphorylated in the absence of EvgS when overexpressed.	fluoroquinolone;macrolide;penam;tetracycline
CS2_3_265_assembly.fasta	1	225883	226938	+	emrK	1-1056/1056	100.00	97.35	card	D78168:536-1592	emrK is a membrane fusion protein that is a homolog of EmrA. Together with the inner membrane transporter EmrY and the outer membrane channel TolC it mediates multidrug efflux.	tetracycline
CS2_3_265_assembly.fasta	1	226938	228476	+	emrY	1-1539/1539	100.00	97.73	card	D78168:1591-3130	emrY is a multidrug transport that moves substrates across the inner membrane of the Gram-negative E. coli. It is a homolog of emrB.	tetracycline
CS2_3_265_assembly.fasta	1	327423	328391	-	pmrF	1-969/969	100.00	97.73	card	U00096:2367070-2368039	PmrF is required for the synthesis and transfer of 4-amino-4-deoxy-L-arabinose (Ara4N) to Lipid A which allows gram-negative bacteria to resist the antimicrobial activity of cationic antimicrobial peptides and antibiotics such as polymyxin. pmrF corresponds to 1 locus in Pseudomonas aeruginosa PAO1 and 1 locus in Pseudomonas aeruginosa LESB58.	peptide
CS2_3_265_assembly.fasta	1	386923	388566	+	yojI	1-1644/1644	100.00	97.93	card	U00096.3:2308615-2306971	YojI mediates resistance to the peptide antibiotic microcin J25 when it is expressed from a multicopy vector. YojI is capable of pumping out microcin molecules. The outer membrane protein TolC in addition to YojI is required for export of microcin J25 out of the cell. Microcin J25 is thus the first known substrate for YojI.	peptide
CS2_3_265_assembly.fasta	1	524026	524747	-	baeR	1-722/723	99.86	96.68	card	AP009048.1:2166412-2167135	BaeR is a response regulator that promotes the expression of MdtABC and AcrD efflux complexes.	aminocoumarin;aminoglycoside
CS2_3_265_assembly.fasta	1	524744	526147	-	baeS	1-1404/1404	100.00	90.60	card	AP009048:2165012-2166416	BaeS is a sensor kinase in the BaeSR regulatory system. While it phosphorylates BaeR to increase its activity BaeS is not necessary for overexpressed BaeR to confer resistance.	aminocoumarin;aminoglycoside
CS2_3_265_assembly.fasta	1	527560	530637	-	mdtC	1-3078/3078	100.00	93.92	card	U00096:2158385-2161463	MdtC is a transporter that forms a heteromultimer complex with MdtB to form a multidrug transporter. MdtBC is part of the MdtABC-TolC efflux complex. In the absence of MdtB MdtC can form a homomultimer complex that results in a functioning efflux complex with a narrower drug specificity. mdtC corresponds to 3 loci in Pseudomonas aeruginosa PAO1 (gene name: muxC/muxB) and 3 loci in Pseudomonas aer…	aminocoumarin
CS2_3_265_assembly.fasta	1	530638	533760	-	mdtB	1-3123/3123	100.00	95.90	card	U00096:2155262-2158385	MdtB is a transporter that forms a heteromultimer complex with MdtC to form a multidrug transporter. MdtBC is part of the MdtABC-TolC efflux complex.	aminocoumarin
CS2_3_265_assembly.fasta	1	533760	535007	-	mdtA	1-1248/1248	100.00	95.75	card	U00096:2154015-2155263	MdtA is the membrane fusion protein of the multidrug efflux complex mdtABC.	aminocoumarin
CS2_3_265_assembly.fasta	1	589387	590553	+	ugd	1-1167/1167	100.00	97.00	card	U00096:2099613-2098446	PmrE is required for the synthesis and transfer of 4-amino-4-deoxy-L-arabinose (Ara4N) to Lipid A which allows gram-negative bacteria to resist the antimicrobial activity of cationic antimicrobial peptides and antibiotics such as polymyxin	peptide
CS2_3_265_assembly.fasta	10	104799	106265	-	mdtP	1-1467/1467	100.00	97.68	card	AP009048.1:4304509-4303042	Multidrug resistance efflux pump. Could be involved in resistance to puromycin acriflavine and tetraphenylarsonium chloride	acridine_dye;nucleoside
CS2_3_265_assembly.fasta	10	106262	108313	-	mdtO	1-2052/2052	100.00	97.08	card	AP009048.1:4306557-4304505	Multidrug resistance efflux pump. Could be involved in resistance to puromycin acriflavine and tetraphenylarsonium chloride	acridine_dye;nucleoside
CS2_3_265_assembly.fasta	10	108313	109344	-	mdtN	1-1032/1032	100.00	94.86	card	AP009048.1:4307588-4306556	Multidrug resistance efflux pump. Could be involved in resistance to puromycin acriflavine and tetraphenylarsonium chloride.	acridine_dye;nucleoside
CS2_3_265_assembly.fasta	10	138571	140214	-	eptA	1-1644/1644	100.00	91.12	card	AP009048:4340268-4338624	PmrC mediates the modification of Lipid A by the addition of 4-amino-4-deoxy-L-arabinose (L-Ara4N) and phosphoethanolamine resulting in a less negative cell membrane and decreased binding of polymyxin B.	peptide
CS2_3_265_assembly.fasta	11	22173	22586	+	H-NS	1-414/414	100.00	99.28	card	BA000007.3:1738104-1737690	H-NS is a histone-like protein involved in global gene regulation in Gram-negative bacteria. It is a repressor of the membrane fusion protein genes acrE mdtE and emrK as well as nearby genes of many RND-type multidrug exporters.	cephalosporin;cephamycin;fluoroquinolone;macrolide;penam;tetracycline
CS2_3_265_assembly.fasta	13	102723	103856	+	Escherichia_coli_ampC	1-1134/1134	100.00	97.97	card	U00096.3:4378944-4377810	A class C ampC beta-lactamase (cephalosporinase) enzyme described in Escherichia coli shown clinically to confer resistance to penicillin-like and cephalosporin-class antibiotics.	cephalosporin;penam
CS2_3_265_assembly.fasta	15	9010	10377	-	cpxA	1-1368/1374	99.56	98.61	card	BA000007.3:4905062-4903688	CpxA is a membrane-localized sensor kinase that is activated by envelope stress. It starts a kinase cascade that activates CpxR which promotes efflux complex expression.	aminocoumarin;aminoglycoside
CS2_3_265_assembly.fasta	2	59908	61116	+	mdtH	1-1209/1209	100.00	98.02	card	U00096:1125326-1124117	Multidrug resistance protein MdtH	fluoroquinolone
CS2_3_265_assembly.fasta	2	69747	70973	+	mdtG	1-1227/1227	100.00	98.37	card	CP000800.1:1192954-1191727	The MdtG protein also named YceE appears to be a member of the major facilitator superfamily of transporters and it has been reported when overexpressed to increase fosfomycin and deoxycholate resistances. mdtG is a member of the marA-soxS-rob regulon.	fosfomycin
CS2_3_265_assembly.fasta	2	195858	197606	-	msbA	1-1749/1749	100.00	98.06	card	U00096.3:966620-968369	MsbA is a multidrug resistance transporter homolog from E. coli and belongs to a superfamily of transporters that contain an adenosine triphosphate (ATP) binding cassette (ABC) which is also called a nucleotide-binding domain (NBD). MsbA is a member of the MDR-ABC transporter group by sequence homology. MsbA transports lipid A a major component of the bacterial outer cell membrane and is the only…	nitroimidazole
CS2_3_265_assembly.fasta	2	275746	276978	-	Escherichia_coli_mdfA	1-1233/1233	100.00	96.35	card	JQ394987:0-1233	Multidrug efflux pump in E. coli. This multidrug efflux system was originally identified as the Cmr/CmlA chloramphenicol exporter.	benzalkonium_chloride;rhodamine;tetracycline
CS2_3_265_assembly.fasta	2	419618	420290	+	kdpE	1-673/678	99.26	95.84	card	U00096.3:721733-721055	kdpE is a transcriptional activator that is part of the two-component system KdpD/KdpE that is studied for its regulatory role in potassium transport and has been identified as an adaptive regulator involved in the virulence and intracellular survival of pathogenic bacteria. kdpE regulates a range of virulence loci through direct promoter binding.	aminoglycoside
CS2_3_265_assembly.fasta	21	60208	60738	+	emrR	1-531/531	100.00	98.49	card	U00096.3:2810769-2811300	EmrR is a negative regulator for the EmrAB-TolC multidrug efflux pump in E. coli. Mutations lead to EmrAB-TolC overexpression.	fluoroquinolone
CS2_3_265_assembly.fasta	21	60865	62037	+	emrA	1-1173/1173	100.00	98.12	card	AP009048:2810082-2811255	EmrA is a membrane fusion protein providing an efflux pathway with EmrB and TolC between the inner and outer membranes of E. coli a Gram-negative bacterium.	fluoroquinolone
CS2_3_265_assembly.fasta	21	62054	63592	+	emrB	1-1539/1539	100.00	98.12	card	U00096:2812615-2814154	emrB is a translocase in the emrB -TolC efflux protein in E. coli. It recognizes substrates including carbonyl cyanide m-chlorophenylhydrazone (CCCP) nalidixic acid and thioloactomycin.	fluoroquinolone
CS2_3_265_assembly.fasta	25	8997	9380	-	marA	1-384/384	100.00	98.44	card	AP009048.1:1621287-1621671	In the presence of antibiotic stress E. coli overexpresses the global activator protein MarA which besides inducing MDR efflux pump AcrAB also down- regulates synthesis of the porin OmpF.	carbapenem;cephalosporin;cephamycin;fluoroquinolone;glycylcycline;monobactam;penam;penem;phenicol;rifamycin;tetracycline;triclosan
CS2_3_265_assembly.fasta	3	5358	8462	-	acrF	1-3105/3105	100.00	96.55	card	U00096:3415032-3418137	AcrF is a inner membrane transporter similar to AcrB.	cephalosporin;cephamycin;fluoroquinolone;penam
CS2_3_265_assembly.fasta	3	8474	9631	-	acrE	1-1158/1158	100.00	98.70	card	U00096:3413863-3415021	AcrE is a membrane fusion protein similar to AcrA.	cephalosporin;cephamycin;fluoroquinolone;penam
CS2_3_265_assembly.fasta	3	10030	10692	+	acrS	1-663/663	100.00	98.34	card	U00096:3413465-3412802	AcrS is a repressor of the AcrAB efflux complex and is associated with the expression of AcrEF. AcrS is believed to regulate a switch between AcrAB and AcrEF efflux.	cephalosporin;cephamycin;fluoroquinolone;glycylcycline;penam;phenicol;rifamycin;tetracycline;triclosan
CS2_3_265_assembly.fasta	3	220582	221403	+	bacA	1-822/822	100.00	100.00	card	U00096.3:3204131-3203309	The bacA gene product (BacA) recycles undecaprenyl pyrophosphate during cell wall biosynthesis which confers resistance to bacitracin.	peptide
CS2_3_265_assembly.fasta	3	243781	245268	-	tolC	1-1488/1488	100.00	100.00	card	FJ768952:0-1488	TolC is a protein subunit of many multidrug efflux complexes in Gram negative bacteria. It is an outer membrane efflux protein and is constitutively open. Regulation of efflux activity is often at its periplasmic entrance by other components of the efflux complex.	aminocoumarin;aminoglycoside;carbapenem;cephalosporin;cephamycin;fluoroquinolone;glycylcycline;macrolide;penam;penem;peptide;phenicol;rifamycin;tetracycline;triclosan
CS2_3_265_assembly.fasta	53	1863	2678	+	sul2	1-816/816	100.00	99.63	card	AY055428.1:21084-20268	Sul2 is a sulfonamide resistant dihydropteroate synthase of Gram-negative bacteria usually found on small plasmids.	sulfonamide
CS2_3_265_assembly.fasta	53	2739	3542	+	APH(3'')-Ib	1-804/804	100.00	99.75	card	AF313472:15593-16397	APH(3'')-Ib is an aminoglycoside phosphotransferase encoded by plasmids transposons integrative conjugative elements and chromosomes in Enterobacteriaceae and Pseudomonas spp.	aminoglycoside
CS2_3_265_assembly.fasta	53	3542	4378	+	APH(6)-Id	1-837/837	100.00	99.88	card	AF024602:3155-3992	APH(6)-Id is an aminoglycoside phosphotransferase encoded by plasmids integrative conjugative elements and chromosomal genomic islands in K. pneumoniae Salmonella spp. E. coli Shigella flexneri Providencia alcalifaciens Pseudomonas spp. V. cholerae Edwardsiella tarda Pasteurella multocida and Aeromonas bestiarum	aminoglycoside
CS2_3_265_assembly.fasta	7	46130	47287	-	Escherichia_coli_ampH	1-1158/1158	100.00	97.24	card	AP012030.1:396711-395553	AmpH is a class C ampC-like beta-lactamase and penicillin-binding protein identified in Escherichia coli.	cephalosporin;penam
CS2_3_265_assembly.fasta	7	136047	139196	-	acrB	1-3150/3150	100.00	98.79	card	U00096.3:484403-481253	Protein subunit of AcrA-AcrB-TolC multidrug efflux complex. AcrB functions as a herterotrimer which forms the inner membrane component and is primarily responsible for substrate recognition and energy transduction by acting as a drug/proton antiporter.	cephalosporin;fluoroquinolone;glycylcycline;penam;phenicol;rifamycin;tetracycline;triclosan
CS2_3_265_assembly.fasta	7	139219	140412	-	Escherichia_coli_acrA	1-1194/1194	100.00	99.16	card	U00096.3:485619-484425	AcrA is a subunit of the AcrAB-TolC multidrug efflux system that in E. coli.	cephalosporin;fluoroquinolone;glycylcycline;penam;phenicol;rifamycin;tetracycline;triclosan
CS2_3_265_assembly.fasta	71	535	1395	-	TEM-1	1-861/861	100.00	99.88	card	AL513383:161910-162771	TEM-1 is a broad-spectrum beta-lactamase found in many Gram-negative bacteria. Confers resistance to penicillins and first generation cephalosphorins.	cephalosporin;monobactam;penam;penem
CS2_3_265_assembly.fasta	8	364	1188	+	gadX	1-825/825	100.00	93.82	card	AP009048.1:3974604-3975429	GadX is an AraC-family regulator that promotes mdtEF expression to confer multidrug resistance.	fluoroquinolone;macrolide;penam
CS2_3_265_assembly.fasta	8	1557	2285	+	gadW	1-729/729	100.00	99.73	card	CP015085.1:2552440-2551711	GadW is an AraC-family regulator that promotes mdtEF expression to confer multidrug resistance. GadW inhibits GadX-dependent activation. GadW clearly represses gadX and in situations where GadX is missing activates gadA and gadBC.	fluoroquinolone;macrolide;penam
CS2_3_265_assembly.fasta	8	2648	5761	-	mdtF	1-3114/3114	100.00	97.30	card	U00096:3660413-3663527	MdtF is the multidrug inner membrane transporter for the MdtEF-TolC efflux complex.	fluoroquinolone;macrolide;penam
CS2_3_265_assembly.fasta	8	5786	6943	-	mdtE	1-1158/1158	100.00	98.45	card	AP009048.1:3981183-3980025	MdtE is the membrane fusion protein of the MdtEF multidrug efflux complex. It shares 70% sequence similarity with AcrA.	fluoroquinolone;macrolide;penam
CS2_3_265_assembly.fasta	8	180543	181175	-	CRP	1-633/633	100.00	99.05	card	AP009048.1:4154296-4153663	CRP is a global regulator that represses MdtEF multidrug efflux pump expression.	fluoroquinolone;macrolide;penam
CS2_3_265_assembly.fasta	9	135068	135400	-	Escherichia_coli_emrE	1-333/333	100.00	92.19	card	Z11877.1:485-818	Member of the small MDR (multidrug resistance) family of transporters; in Escherichia coli this protein provides resistance against a number of positively charged compounds including ethidium bromide and erythromycin; proton-dependent secondary transporter which exchanges protons for compound translocation	macrolide

## Sheet: CS2_3_269_1_CARD-Abricate
#FILE	SEQUENCE	START	END	STRAND	GENE	COVERAGE	%COVERAGE	%IDENTITY	DATABASE	ACCESSION	PRODUCT	RESISTANCE
CS2_3_269_assembly.fasta	1	105199	106365	-	ugd	1-1167/1167	100.00	97.00	card	U00096:2099613-2098446	PmrE is required for the synthesis and transfer of 4-amino-4-deoxy-L-arabinose (Ara4N) to Lipid A which allows gram-negative bacteria to resist the antimicrobial activity of cationic antimicrobial peptides and antibiotics such as polymyxin	peptide
CS2_3_269_assembly.fasta	1	160746	161993	+	mdtA	1-1248/1248	100.00	95.75	card	U00096:2154015-2155263	MdtA is the membrane fusion protein of the multidrug efflux complex mdtABC.	aminocoumarin
CS2_3_269_assembly.fasta	1	161993	165115	+	mdtB	1-3123/3123	100.00	95.90	card	U00096:2155262-2158385	MdtB is a transporter that forms a heteromultimer complex with MdtC to form a multidrug transporter. MdtBC is part of the MdtABC-TolC efflux complex.	aminocoumarin
CS2_3_269_assembly.fasta	1	165116	168193	+	mdtC	1-3078/3078	100.00	93.92	card	U00096:2158385-2161463	MdtC is a transporter that forms a heteromultimer complex with MdtB to form a multidrug transporter. MdtBC is part of the MdtABC-TolC efflux complex. In the absence of MdtB MdtC can form a homomultimer complex that results in a functioning efflux complex with a narrower drug specificity. mdtC corresponds to 3 loci in Pseudomonas aeruginosa PAO1 (gene name: muxC/muxB) and 3 loci in Pseudomonas aer…	aminocoumarin
CS2_3_269_assembly.fasta	1	169606	171009	+	baeS	1-1404/1404	100.00	90.60	card	AP009048:2165012-2166416	BaeS is a sensor kinase in the BaeSR regulatory system. While it phosphorylates BaeR to increase its activity BaeS is not necessary for overexpressed BaeR to confer resistance.	aminocoumarin;aminoglycoside
CS2_3_269_assembly.fasta	1	171006	171727	+	baeR	1-722/723	99.86	96.68	card	AP009048.1:2166412-2167135	BaeR is a response regulator that promotes the expression of MdtABC and AcrD efflux complexes.	aminocoumarin;aminoglycoside
CS2_3_269_assembly.fasta	1	307187	308830	-	yojI	1-1644/1644	100.00	97.93	card	U00096.3:2308615-2306971	YojI mediates resistance to the peptide antibiotic microcin J25 when it is expressed from a multicopy vector. YojI is capable of pumping out microcin molecules. The outer membrane protein TolC in addition to YojI is required for export of microcin J25 out of the cell. Microcin J25 is thus the first known substrate for YojI.	peptide
CS2_3_269_assembly.fasta	1	367362	368330	+	pmrF	1-969/969	100.00	97.73	card	U00096:2367070-2368039	PmrF is required for the synthesis and transfer of 4-amino-4-deoxy-L-arabinose (Ara4N) to Lipid A which allows gram-negative bacteria to resist the antimicrobial activity of cationic antimicrobial peptides and antibiotics such as polymyxin. pmrF corresponds to 1 locus in Pseudomonas aeruginosa PAO1 and 1 locus in Pseudomonas aeruginosa LESB58.	peptide
CS2_3_269_assembly.fasta	1	467277	468815	-	emrY	1-1539/1539	100.00	97.73	card	D78168:1591-3130	emrY is a multidrug transport that moves substrates across the inner membrane of the Gram-negative E. coli. It is a homolog of emrB.	tetracycline
CS2_3_269_assembly.fasta	1	468815	469870	-	emrK	1-1056/1056	100.00	97.35	card	D78168:536-1592	emrK is a membrane fusion protein that is a homolog of EmrA. Together with the inner membrane transporter EmrY and the outer membrane channel TolC it mediates multidrug efflux.	tetracycline
CS2_3_269_assembly.fasta	1	470394	471008	+	evgA	1-615/615	100.00	100.00	card	BA000007.3:3212025-3212640	EvgA when phosphorylated is a positive regulator for efflux protein complexes emrKY and mdtEF. While usually phosphorylated in a EvgS dependent manner it can be phosphorylated in the absence of EvgS when overexpressed.	fluoroquinolone;macrolide;penam;tetracycline
CS2_3_269_assembly.fasta	1	471013	474606	+	evgS	1-3594/3594	100.00	99.44	card	U00096:2484373-2487967	EvgS is a sensor protein that phosphorylates the regulatory protein EvgA. evgS corresponds to 1 locus in Pseudomonas aeruginosa PAO1 and 1 locus in Pseudomonas aeruginosa LESB58.	fluoroquinolone;macrolide;penam;tetracycline
CS2_3_269_assembly.fasta	1	562728	565841	+	acrD	1-3114/3114	100.00	98.52	card	AP009048.1:2586250-2589364	AcrD is an aminoglycoside efflux pump expressed in E. coli. Its expression can be induced by indole and is regulated by baeRS and cpxAR.	aminoglycoside
CS2_3_269_assembly.fasta	10	135068	135400	-	Escherichia_coli_emrE	1-333/333	100.00	92.19	card	Z11877.1:485-818	Member of the small MDR (multidrug resistance) family of transporters; in Escherichia coli this protein provides resistance against a number of positively charged compounds including ethidium bromide and erythromycin; proton-dependent secondary transporter which exchanges protons for compound translocation	macrolide
CS2_3_269_assembly.fasta	11	63361	64728	-	cpxA	1-1368/1374	99.56	98.61	card	BA000007.3:4905062-4903688	CpxA is a membrane-localized sensor kinase that is activated by envelope stress. It starts a kinase cascade that activates CpxR which promotes efflux complex expression.	aminocoumarin;aminoglycoside
CS2_3_269_assembly.fasta	12	28140	29783	+	eptA	1-1644/1644	100.00	91.12	card	AP009048:4340268-4338624	PmrC mediates the modification of Lipid A by the addition of 4-amino-4-deoxy-L-arabinose (L-Ara4N) and phosphoethanolamine resulting in a less negative cell membrane and decreased binding of polymyxin B.	peptide
CS2_3_269_assembly.fasta	12	59010	60041	+	mdtN	1-1032/1032	100.00	94.86	card	AP009048.1:4307588-4306556	Multidrug resistance efflux pump. Could be involved in resistance to puromycin acriflavine and tetraphenylarsonium chloride.	acridine_dye;nucleoside
CS2_3_269_assembly.fasta	12	60041	62092	+	mdtO	1-2052/2052	100.00	97.08	card	AP009048.1:4306557-4304505	Multidrug resistance efflux pump. Could be involved in resistance to puromycin acriflavine and tetraphenylarsonium chloride	acridine_dye;nucleoside
CS2_3_269_assembly.fasta	12	62089	63555	+	mdtP	1-1467/1467	100.00	97.68	card	AP009048.1:4304509-4303042	Multidrug resistance efflux pump. Could be involved in resistance to puromycin acriflavine and tetraphenylarsonium chloride	acridine_dye;nucleoside
CS2_3_269_assembly.fasta	13	22173	22586	+	H-NS	1-414/414	100.00	99.28	card	BA000007.3:1738104-1737690	H-NS is a histone-like protein involved in global gene regulation in Gram-negative bacteria. It is a repressor of the membrane fusion protein genes acrE mdtE and emrK as well as nearby genes of many RND-type multidrug exporters.	cephalosporin;cephamycin;fluoroquinolone;macrolide;penam;tetracycline
CS2_3_269_assembly.fasta	14	14854	15987	-	Escherichia_coli_ampC	1-1134/1134	100.00	97.97	card	U00096.3:4378944-4377810	A class C ampC beta-lactamase (cephalosporinase) enzyme described in Escherichia coli shown clinically to confer resistance to penicillin-like and cephalosporin-class antibiotics.	cephalosporin;penam
CS2_3_269_assembly.fasta	15	126142	126804	-	acrS	1-663/663	100.00	98.34	card	U00096:3413465-3412802	AcrS is a repressor of the AcrAB efflux complex and is associated with the expression of AcrEF. AcrS is believed to regulate a switch between AcrAB and AcrEF efflux.	cephalosporin;cephamycin;fluoroquinolone;glycylcycline;penam;phenicol;rifamycin;tetracycline;triclosan
CS2_3_269_assembly.fasta	15	127203	128360	+	acrE	1-1158/1158	100.00	98.70	card	U00096:3413863-3415021	AcrE is a membrane fusion protein similar to AcrA.	cephalosporin;cephamycin;fluoroquinolone;penam
CS2_3_269_assembly.fasta	15	128372	131476	+	acrF	1-3105/3105	100.00	96.55	card	U00096:3415032-3418137	AcrF is a inner membrane transporter similar to AcrB.	cephalosporin;cephamycin;fluoroquinolone;penam
CS2_3_269_assembly.fasta	2	59908	61116	+	mdtH	1-1209/1209	100.00	98.02	card	U00096:1125326-1124117	Multidrug resistance protein MdtH	fluoroquinolone
CS2_3_269_assembly.fasta	2	69747	70973	+	mdtG	1-1227/1227	100.00	98.37	card	CP000800.1:1192954-1191727	The MdtG protein also named YceE appears to be a member of the major facilitator superfamily of transporters and it has been reported when overexpressed to increase fosfomycin and deoxycholate resistances. mdtG is a member of the marA-soxS-rob regulon.	fosfomycin
CS2_3_269_assembly.fasta	2	195858	197606	-	msbA	1-1749/1749	100.00	98.06	card	U00096.3:966620-968369	MsbA is a multidrug resistance transporter homolog from E. coli and belongs to a superfamily of transporters that contain an adenosine triphosphate (ATP) binding cassette (ABC) which is also called a nucleotide-binding domain (NBD). MsbA is a member of the MDR-ABC transporter group by sequence homology. MsbA transports lipid A a major component of the bacterial outer cell membrane and is the only…	nitroimidazole
CS2_3_269_assembly.fasta	2	275746	276978	-	Escherichia_coli_mdfA	1-1233/1233	100.00	96.35	card	JQ394987:0-1233	Multidrug efflux pump in E. coli. This multidrug efflux system was originally identified as the Cmr/CmlA chloramphenicol exporter.	benzalkonium_chloride;rhodamine;tetracycline
CS2_3_269_assembly.fasta	22	59896	60426	+	emrR	1-531/531	100.00	98.49	card	U00096.3:2810769-2811300	EmrR is a negative regulator for the EmrAB-TolC multidrug efflux pump in E. coli. Mutations lead to EmrAB-TolC overexpression.	fluoroquinolone
CS2_3_269_assembly.fasta	22	60553	61725	+	emrA	1-1173/1173	100.00	98.12	card	AP009048:2810082-2811255	EmrA is a membrane fusion protein providing an efflux pathway with EmrB and TolC between the inner and outer membranes of E. coli a Gram-negative bacterium.	fluoroquinolone
CS2_3_269_assembly.fasta	22	61742	63280	+	emrB	1-1539/1539	100.00	98.12	card	U00096:2812615-2814154	emrB is a translocase in the emrB -TolC efflux protein in E. coli. It recognizes substrates including carbonyl cyanide m-chlorophenylhydrazone (CCCP) nalidixic acid and thioloactomycin.	fluoroquinolone
CS2_3_269_assembly.fasta	26	8997	9380	-	marA	1-384/384	100.00	98.44	card	AP009048.1:1621287-1621671	In the presence of antibiotic stress E. coli overexpresses the global activator protein MarA which besides inducing MDR efflux pump AcrAB also down- regulates synthesis of the porin OmpF.	carbapenem;cephalosporin;cephamycin;fluoroquinolone;glycylcycline;monobactam;penam;penem;phenicol;rifamycin;tetracycline;triclosan
CS2_3_269_assembly.fasta	45	5414	5887	+	dfrA17	1-474/474	100.00	100.00	card	DQ838665:0-474	dfrA17 is an integron-encoded dihydrofolate reductase found in Escherichia coli	diaminopyrimidine
CS2_3_269_assembly.fasta	51	1863	2678	+	sul2	1-816/816	100.00	99.63	card	AY055428.1:21084-20268	Sul2 is a sulfonamide resistant dihydropteroate synthase of Gram-negative bacteria usually found on small plasmids.	sulfonamide
CS2_3_269_assembly.fasta	51	2739	3542	+	APH(3'')-Ib	1-804/804	100.00	99.75	card	AF313472:15593-16397	APH(3'')-Ib is an aminoglycoside phosphotransferase encoded by plasmids transposons integrative conjugative elements and chromosomes in Enterobacteriaceae and Pseudomonas spp.	aminoglycoside
CS2_3_269_assembly.fasta	51	3542	4378	+	APH(6)-Id	1-837/837	100.00	99.88	card	AF024602:3155-3992	APH(6)-Id is an aminoglycoside phosphotransferase encoded by plasmids integrative conjugative elements and chromosomal genomic islands in K. pneumoniae Salmonella spp. E. coli Shigella flexneri Providencia alcalifaciens Pseudomonas spp. V. cholerae Edwardsiella tarda Pasteurella multocida and Aeromonas bestiarum	aminoglycoside
CS2_3_269_assembly.fasta	56	70	975	+	mphA	1-906/906	100.00	100.00	card	D16251.1:2531-1625	The mphA gene encodes for resistance enzyme MPH(2')-I which preferentially inactivate 14-membered macrolides (e.g.erythromycin telithromycin roxithromycin) over 16-membered macrolides (e.g.tylosin spiramycin). It phosphorylates macrolides at 2'-OH hydroxyl of desosamine sugar of macrolides in a GTP-dependent manner.	macrolide
CS2_3_269_assembly.fasta	6	69876	71069	+	Escherichia_coli_acrA	1-1194/1194	100.00	99.16	card	U00096.3:485619-484425	AcrA is a subunit of the AcrAB-TolC multidrug efflux system that in E. coli.	cephalosporin;fluoroquinolone;glycylcycline;penam;phenicol;rifamycin;tetracycline;triclosan
CS2_3_269_assembly.fasta	6	71092	74241	+	acrB	1-3150/3150	100.00	98.79	card	U00096.3:484403-481253	Protein subunit of AcrA-AcrB-TolC multidrug efflux complex. AcrB functions as a herterotrimer which forms the inner membrane component and is primarily responsible for substrate recognition and energy transduction by acting as a drug/proton antiporter.	cephalosporin;fluoroquinolone;glycylcycline;penam;phenicol;rifamycin;tetracycline;triclosan
CS2_3_269_assembly.fasta	6	163001	164158	+	Escherichia_coli_ampH	1-1158/1158	100.00	97.24	card	AP012030.1:396711-395553	AmpH is a class C ampC-like beta-lactamase and penicillin-binding protein identified in Escherichia coli.	cephalosporin;penam
CS2_3_269_assembly.fasta	69	535	1395	-	TEM-1	1-861/861	100.00	99.88	card	AL513383:161910-162771	TEM-1 is a broad-spectrum beta-lactamase found in many Gram-negative bacteria. Confers resistance to penicillins and first generation cephalosphorins.	cephalosporin;monobactam;penam;penem
CS2_3_269_assembly.fasta	7	97401	98888	+	tolC	1-1488/1488	100.00	100.00	card	FJ768952:0-1488	TolC is a protein subunit of many multidrug efflux complexes in Gram negative bacteria. It is an outer membrane efflux protein and is constitutively open. Regulation of efflux activity is often at its periplasmic entrance by other components of the efflux complex.	aminocoumarin;aminoglycoside;carbapenem;cephalosporin;cephamycin;fluoroquinolone;glycylcycline;macrolide;penam;penem;peptide;phenicol;rifamycin;tetracycline;triclosan
CS2_3_269_assembly.fasta	7	121266	122087	-	bacA	1-822/822	100.00	100.00	card	U00096.3:3204131-3203309	The bacA gene product (BacA) recycles undecaprenyl pyrophosphate during cell wall biosynthesis which confers resistance to bacitracin.	peptide
CS2_3_269_assembly.fasta	8	364	1188	+	gadX	1-825/825	100.00	93.82	card	AP009048.1:3974604-3975429	GadX is an AraC-family regulator that promotes mdtEF expression to confer multidrug resistance.	fluoroquinolone;macrolide;penam
CS2_3_269_assembly.fasta	8	1557	2285	+	gadW	1-729/729	100.00	99.73	card	CP015085.1:2552440-2551711	GadW is an AraC-family regulator that promotes mdtEF expression to confer multidrug resistance. GadW inhibits GadX-dependent activation. GadW clearly represses gadX and in situations where GadX is missing activates gadA and gadBC.	fluoroquinolone;macrolide;penam
CS2_3_269_assembly.fasta	8	2648	5761	-	mdtF	1-3114/3114	100.00	97.30	card	U00096:3660413-3663527	MdtF is the multidrug inner membrane transporter for the MdtEF-TolC efflux complex.	fluoroquinolone;macrolide;penam
CS2_3_269_assembly.fasta	8	5786	6943	-	mdtE	1-1158/1158	100.00	98.45	card	AP009048.1:3981183-3980025	MdtE is the membrane fusion protein of the MdtEF multidrug efflux complex. It shares 70% sequence similarity with AcrA.	fluoroquinolone;macrolide;penam
CS2_3_269_assembly.fasta	8	180543	181175	-	CRP	1-633/633	100.00	99.05	card	AP009048.1:4154296-4153663	CRP is a global regulator that represses MdtEF multidrug efflux pump expression.	fluoroquinolone;macrolide;penam
CS2_3_269_assembly.fasta	9	40837	41509	+	kdpE	1-673/678	99.26	95.84	card	U00096.3:721733-721055	kdpE is a transcriptional activator that is part of the two-component system KdpD/KdpE that is studied for its regulatory role in potassium transport and has been identified as an adaptive regulator involved in the virulence and intracellular survival of pathogenic bacteria. kdpE regulates a range of virulence loci through direct promoter binding.	aminoglycoside

## Sheet: CS2_3_270_1_CARD-Abricate
#FILE	SEQUENCE	START	END	STRAND	GENE	COVERAGE	%COVERAGE	%IDENTITY	DATABASE	ACCESSION	PRODUCT	RESISTANCE
CS2_3_270_assembly.fasta	106	7346	7946	+	kdpE	1-601/678	88.64	96.17	card	U00096.3:721733-721055	kdpE is a transcriptional activator that is part of the two-component system KdpD/KdpE that is studied for its regulatory role in potassium transport and has been identified as an adaptive regulator involved in the virulence and intracellular survival of pathogenic bacteria. kdpE regulates a range of virulence loci through direct promoter binding.	aminoglycoside
CS2_3_270_assembly.fasta	1069	1	295	-	Escherichia_coli_emrE	1-295/333	88.59	93.90	card	Z11877.1:485-818	Member of the small MDR (multidrug resistance) family of transporters; in Escherichia coli this protein provides resistance against a number of positively charged compounds including ethidium bromide and erythromycin; proton-dependent secondary transporter which exchanges protons for compound translocation	macrolide
CS2_3_270_assembly.fasta	137	2330	3796	-	mdtP	1-1467/1467	100.00	97.68	card	AP009048.1:4304509-4303042	Multidrug resistance efflux pump. Could be involved in resistance to puromycin acriflavine and tetraphenylarsonium chloride	acridine_dye;nucleoside
CS2_3_270_assembly.fasta	137	3793	5844	-	mdtO	1-2052/2052	100.00	97.08	card	AP009048.1:4306557-4304505	Multidrug resistance efflux pump. Could be involved in resistance to puromycin acriflavine and tetraphenylarsonium chloride	acridine_dye;nucleoside
CS2_3_270_assembly.fasta	137	5844	6875	-	mdtN	1-1032/1032	100.00	94.86	card	AP009048.1:4307588-4306556	Multidrug resistance efflux pump. Could be involved in resistance to puromycin acriflavine and tetraphenylarsonium chloride.	acridine_dye;nucleoside
CS2_3_270_assembly.fasta	16	1619	2866	+	mdtA	1-1248/1248	100.00	95.75	card	U00096:2154015-2155263	MdtA is the membrane fusion protein of the multidrug efflux complex mdtABC.	aminocoumarin
CS2_3_270_assembly.fasta	16	2866	5988	+	mdtB	1-3123/3123	100.00	95.87	card	U00096:2155262-2158385	MdtB is a transporter that forms a heteromultimer complex with MdtC to form a multidrug transporter. MdtBC is part of the MdtABC-TolC efflux complex.	aminocoumarin
CS2_3_270_assembly.fasta	16	5989	9066	+	mdtC	1-3078/3078	100.00	93.92	card	U00096:2158385-2161463	MdtC is a transporter that forms a heteromultimer complex with MdtB to form a multidrug transporter. MdtBC is part of the MdtABC-TolC efflux complex. In the absence of MdtB MdtC can form a homomultimer complex that results in a functioning efflux complex with a narrower drug specificity. mdtC corresponds to 3 loci in Pseudomonas aeruginosa PAO1 (gene name: muxC/muxB) and 3 loci in Pseudomonas aer…	aminocoumarin
CS2_3_270_assembly.fasta	16	10479	11882	+	baeS	1-1404/1404	100.00	90.60	card	AP009048:2165012-2166416	BaeS is a sensor kinase in the BaeSR regulatory system. While it phosphorylates BaeR to increase its activity BaeS is not necessary for overexpressed BaeR to confer resistance.	aminocoumarin;aminoglycoside
CS2_3_270_assembly.fasta	16	11879	12600	+	baeR	1-722/723	99.86	96.68	card	AP009048.1:2166412-2167135	BaeR is a response regulator that promotes the expression of MdtABC and AcrD efflux complexes.	aminocoumarin;aminoglycoside
CS2_3_270_assembly.fasta	233	950	4099	-	acrB	1-3150/3150	100.00	98.79	card	U00096.3:484403-481253	Protein subunit of AcrA-AcrB-TolC multidrug efflux complex. AcrB functions as a herterotrimer which forms the inner membrane component and is primarily responsible for substrate recognition and energy transduction by acting as a drug/proton antiporter.	cephalosporin;fluoroquinolone;glycylcycline;penam;phenicol;rifamycin;tetracycline;triclosan
CS2_3_270_assembly.fasta	233	4122	5315	-	Escherichia_coli_acrA	1-1194/1194	100.00	99.16	card	U00096.3:485619-484425	AcrA is a subunit of the AcrAB-TolC multidrug efflux system that in E. coli.	cephalosporin;fluoroquinolone;glycylcycline;penam;phenicol;rifamycin;tetracycline;triclosan
CS2_3_270_assembly.fasta	237	3030	4517	-	tolC	1-1488/1488	100.00	100.00	card	FJ768952:0-1488	TolC is a protein subunit of many multidrug efflux complexes in Gram negative bacteria. It is an outer membrane efflux protein and is constitutively open. Regulation of efflux activity is often at its periplasmic entrance by other components of the efflux complex.	aminocoumarin;aminoglycoside;carbapenem;cephalosporin;cephamycin;fluoroquinolone;glycylcycline;macrolide;penam;penem;peptide;phenicol;rifamycin;tetracycline;triclosan
CS2_3_270_assembly.fasta	244	469	1626	+	mdtE	1-1158/1158	100.00	98.45	card	AP009048.1:3981183-3980025	MdtE is the membrane fusion protein of the MdtEF multidrug efflux complex. It shares 70% sequence similarity with AcrA.	fluoroquinolone;macrolide;penam
CS2_3_270_assembly.fasta	244	1651	4764	+	mdtF	1-3114/3114	100.00	97.30	card	U00096:3660413-3663527	MdtF is the multidrug inner membrane transporter for the MdtEF-TolC efflux complex.	fluoroquinolone;macrolide;penam
CS2_3_270_assembly.fasta	28	3384	4016	-	CRP	1-633/633	100.00	99.05	card	AP009048.1:4154296-4153663	CRP is a global regulator that represses MdtEF multidrug efflux pump expression.	fluoroquinolone;macrolide;penam
CS2_3_270_assembly.fasta	293	685	2433	-	msbA	1-1749/1749	100.00	98.06	card	U00096.3:966620-968369	MsbA is a multidrug resistance transporter homolog from E. coli and belongs to a superfamily of transporters that contain an adenosine triphosphate (ATP) binding cassette (ABC) which is also called a nucleotide-binding domain (NBD). MsbA is a member of the MDR-ABC transporter group by sequence homology. MsbA transports lipid A a major component of the bacterial outer cell membrane and is the only…	nitroimidazole
CS2_3_270_assembly.fasta	326	3507	4565	+	Escherichia_coli_ampC	1-1059/1134	93.39	98.21	card	U00096.3:4378944-4377810	A class C ampC beta-lactamase (cephalosporinase) enzyme described in Escherichia coli shown clinically to confer resistance to penicillin-like and cephalosporin-class antibiotics.	cephalosporin;penam
CS2_3_270_assembly.fasta	330	1	1606	-	yojI	1-1606/1644	97.69	97.94	card	U00096.3:2308615-2306971	YojI mediates resistance to the peptide antibiotic microcin J25 when it is expressed from a multicopy vector. YojI is capable of pumping out microcin molecules. The outer membrane protein TolC in addition to YojI is required for export of microcin J25 out of the cell. Microcin J25 is thus the first known substrate for YojI.	peptide
CS2_3_270_assembly.fasta	337	3187	4344	+	Escherichia_coli_ampH	1-1158/1158	100.00	97.24	card	AP012030.1:396711-395553	AmpH is a class C ampC-like beta-lactamase and penicillin-binding protein identified in Escherichia coli.	cephalosporin;penam
CS2_3_270_assembly.fasta	339	1	3034	-	acrD	1-3034/3114	97.43	98.48	card	AP009048.1:2586250-2589364	AcrD is an aminoglycoside efflux pump expressed in E. coli. Its expression can be induced by indole and is regulated by baeRS and cpxAR.	aminoglycoside
CS2_3_270_assembly.fasta	47	9877	10606	-	bacA	93-822/822	88.81	100.00	card	U00096.3:3204131-3203309	The bacA gene product (BacA) recycles undecaprenyl pyrophosphate during cell wall biosynthesis which confers resistance to bacitracin.	peptide
CS2_3_270_assembly.fasta	538	1812	2969	-	acrE	1-1158/1158	100.00	98.62	card	U00096:3413863-3415021	AcrE is a membrane fusion protein similar to AcrA.	cephalosporin;cephamycin;fluoroquinolone;penam
CS2_3_270_assembly.fasta	575	68	1435	-	cpxA	1-1368/1374	99.56	98.61	card	BA000007.3:4905062-4903688	CpxA is a membrane-localized sensor kinase that is activated by envelope stress. It starts a kinase cascade that activates CpxR which promotes efflux complex expression.	aminocoumarin;aminoglycoside
CS2_3_270_assembly.fasta	598	1	1127	+	emrA	47-1173/1173	96.08	98.05	card	AP009048:2810082-2811255	EmrA is a membrane fusion protein providing an efflux pathway with EmrB and TolC between the inner and outer membranes of E. coli a Gram-negative bacterium.	fluoroquinolone
CS2_3_270_assembly.fasta	598	1144	2628	+	emrB	1-1485/1539	96.49	98.11	card	U00096:2812615-2814154	emrB is a translocase in the emrB -TolC efflux protein in E. coli. It recognizes substrates including carbonyl cyanide m-chlorophenylhydrazone (CCCP) nalidixic acid and thioloactomycin.	fluoroquinolone
CS2_3_270_assembly.fasta	605	816	2024	-	mdtH	1-1209/1209	100.00	98.02	card	U00096:1125326-1124117	Multidrug resistance protein MdtH	fluoroquinolone
CS2_3_270_assembly.fasta	642	1292	2410	+	Escherichia_coli_mdfA	1-1119/1233	90.75	96.16	card	JQ394987:0-1233	Multidrug efflux pump in E. coli. This multidrug efflux system was originally identified as the Cmr/CmlA chloramphenicol exporter.	benzalkonium_chloride;rhodamine;tetracycline
CS2_3_270_assembly.fasta	686	1108	2076	+	pmrF	1-969/969	100.00	97.73	card	U00096:2367070-2368039	PmrF is required for the synthesis and transfer of 4-amino-4-deoxy-L-arabinose (Ara4N) to Lipid A which allows gram-negative bacteria to resist the antimicrobial activity of cationic antimicrobial peptides and antibiotics such as polymyxin. pmrF corresponds to 1 locus in Pseudomonas aeruginosa PAO1 and 1 locus in Pseudomonas aeruginosa LESB58.	peptide
CS2_3_270_assembly.fasta	797	541	1365	-	gadX	1-825/825	100.00	93.82	card	AP009048.1:3974604-3975429	GadX is an AraC-family regulator that promotes mdtEF expression to confer multidrug resistance.	fluoroquinolone;macrolide;penam
CS2_3_270_assembly.fasta	88	6748	8391	-	eptA	1-1644/1644	100.00	91.12	card	AP009048:4340268-4338624	PmrC mediates the modification of Lipid A by the addition of 4-amino-4-deoxy-L-arabinose (L-Ara4N) and phosphoethanolamine resulting in a less negative cell membrane and decreased binding of polymyxin B.	peptide
CS2_3_270_assembly.fasta	931	321	1376	-	emrK	1-1056/1056	100.00	97.35	card	D78168:536-1592	emrK is a membrane fusion protein that is a homolog of EmrA. Together with the inner membrane transporter EmrY and the outer membrane channel TolC it mediates multidrug efflux.	tetracycline

## Sheet: CS2_3_273_1_CARD-Abricate
#FILE	SEQUENCE	START	END	STRAND	GENE	COVERAGE	%COVERAGE	%IDENTITY	DATABASE	ACCESSION	PRODUCT	RESISTANCE
CS2_3_273_assembly.fasta	1	59908	61116	+	mdtH	1-1209/1209	100.00	98.02	card	U00096:1125326-1124117	Multidrug resistance protein MdtH	fluoroquinolone
CS2_3_273_assembly.fasta	1	69747	70973	+	mdtG	1-1227/1227	100.00	98.37	card	CP000800.1:1192954-1191727	The MdtG protein also named YceE appears to be a member of the major facilitator superfamily of transporters and it has been reported when overexpressed to increase fosfomycin and deoxycholate resistances. mdtG is a member of the marA-soxS-rob regulon.	fosfomycin
CS2_3_273_assembly.fasta	1	195858	197606	-	msbA	1-1749/1749	100.00	98.06	card	U00096.3:966620-968369	MsbA is a multidrug resistance transporter homolog from E. coli and belongs to a superfamily of transporters that contain an adenosine triphosphate (ATP) binding cassette (ABC) which is also called a nucleotide-binding domain (NBD). MsbA is a member of the MDR-ABC transporter group by sequence homology. MsbA transports lipid A a major component of the bacterial outer cell membrane and is the only…	nitroimidazole
CS2_3_273_assembly.fasta	1	275746	276978	-	Escherichia_coli_mdfA	1-1233/1233	100.00	96.35	card	JQ394987:0-1233	Multidrug efflux pump in E. coli. This multidrug efflux system was originally identified as the Cmr/CmlA chloramphenicol exporter.	benzalkonium_chloride;rhodamine;tetracycline
CS2_3_273_assembly.fasta	1	419618	420245	+	kdpE	1-628/678	92.63	96.02	card	U00096.3:721733-721055	kdpE is a transcriptional activator that is part of the two-component system KdpD/KdpE that is studied for its regulatory role in potassium transport and has been identified as an adaptive regulator involved in the virulence and intracellular survival of pathogenic bacteria. kdpE regulates a range of virulence loci through direct promoter binding.	aminoglycoside
CS2_3_273_assembly.fasta	10	63361	64728	-	cpxA	1-1368/1374	99.56	98.54	card	BA000007.3:4905062-4903688	CpxA is a membrane-localized sensor kinase that is activated by envelope stress. It starts a kinase cascade that activates CpxR which promotes efflux complex expression.	aminocoumarin;aminoglycoside
CS2_3_273_assembly.fasta	11	28140	29783	+	eptA	1-1644/1644	100.00	91.06	card	AP009048:4340268-4338624	PmrC mediates the modification of Lipid A by the addition of 4-amino-4-deoxy-L-arabinose (L-Ara4N) and phosphoethanolamine resulting in a less negative cell membrane and decreased binding of polymyxin B.	peptide
CS2_3_273_assembly.fasta	11	59010	60041	+	mdtN	1-1032/1032	100.00	94.86	card	AP009048.1:4307588-4306556	Multidrug resistance efflux pump. Could be involved in resistance to puromycin acriflavine and tetraphenylarsonium chloride.	acridine_dye;nucleoside
CS2_3_273_assembly.fasta	11	60041	62092	+	mdtO	1-2052/2052	100.00	97.08	card	AP009048.1:4306557-4304505	Multidrug resistance efflux pump. Could be involved in resistance to puromycin acriflavine and tetraphenylarsonium chloride	acridine_dye;nucleoside
CS2_3_273_assembly.fasta	11	62089	63555	+	mdtP	1-1467/1467	100.00	97.68	card	AP009048.1:4304509-4303042	Multidrug resistance efflux pump. Could be involved in resistance to puromycin acriflavine and tetraphenylarsonium chloride	acridine_dye;nucleoside
CS2_3_273_assembly.fasta	12	52962	54605	+	yojI	1-1644/1644	100.00	97.93	card	U00096.3:2308615-2306971	YojI mediates resistance to the peptide antibiotic microcin J25 when it is expressed from a multicopy vector. YojI is capable of pumping out microcin molecules. The outer membrane protein TolC in addition to YojI is required for export of microcin J25 out of the cell. Microcin J25 is thus the first known substrate for YojI.	peptide
CS2_3_273_assembly.fasta	13	121817	122230	-	H-NS	1-414/414	100.00	99.28	card	BA000007.3:1738104-1737690	H-NS is a histone-like protein involved in global gene regulation in Gram-negative bacteria. It is a repressor of the membrane fusion protein genes acrE mdtE and emrK as well as nearby genes of many RND-type multidrug exporters.	cephalosporin;cephamycin;fluoroquinolone;macrolide;penam;tetracycline
CS2_3_273_assembly.fasta	15	14854	15987	-	Escherichia_coli_ampC	1-1134/1134	100.00	97.97	card	U00096.3:4378944-4377810	A class C ampC beta-lactamase (cephalosporinase) enzyme described in Escherichia coli shown clinically to confer resistance to penicillin-like and cephalosporin-class antibiotics.	cephalosporin;penam
CS2_3_273_assembly.fasta	18	98322	99809	+	tolC	1-1488/1488	100.00	100.00	card	FJ768952:0-1488	TolC is a protein subunit of many multidrug efflux complexes in Gram negative bacteria. It is an outer membrane efflux protein and is constitutively open. Regulation of efflux activity is often at its periplasmic entrance by other components of the efflux complex.	aminocoumarin;aminoglycoside;carbapenem;cephalosporin;cephamycin;fluoroquinolone;glycylcycline;macrolide;penam;penem;peptide;phenicol;rifamycin;tetracycline;triclosan
CS2_3_273_assembly.fasta	18	122187	123008	-	bacA	1-822/822	100.00	100.00	card	U00096.3:3204131-3203309	The bacA gene product (BacA) recycles undecaprenyl pyrophosphate during cell wall biosynthesis which confers resistance to bacitracin.	peptide
CS2_3_273_assembly.fasta	25	11518	14631	+	acrD	1-3114/3114	100.00	98.52	card	AP009048.1:2586250-2589364	AcrD is an aminoglycoside efflux pump expressed in E. coli. Its expression can be induced by indole and is regulated by baeRS and cpxAR.	aminoglycoside
CS2_3_273_assembly.fasta	26	32	1570	-	emrB	1-1539/1539	100.00	98.12	card	U00096:2812615-2814154	emrB is a translocase in the emrB -TolC efflux protein in E. coli. It recognizes substrates including carbonyl cyanide m-chlorophenylhydrazone (CCCP) nalidixic acid and thioloactomycin.	fluoroquinolone
CS2_3_273_assembly.fasta	26	1587	2759	-	emrA	1-1173/1173	100.00	98.12	card	AP009048:2810082-2811255	EmrA is a membrane fusion protein providing an efflux pathway with EmrB and TolC between the inner and outer membranes of E. coli a Gram-negative bacterium.	fluoroquinolone
CS2_3_273_assembly.fasta	26	2886	3416	-	emrR	1-531/531	100.00	98.49	card	U00096.3:2810769-2811300	EmrR is a negative regulator for the EmrAB-TolC multidrug efflux pump in E. coli. Mutations lead to EmrAB-TolC overexpression.	fluoroquinolone
CS2_3_273_assembly.fasta	36	8997	9380	-	marA	1-384/384	100.00	98.44	card	AP009048.1:1621287-1621671	In the presence of antibiotic stress E. coli overexpresses the global activator protein MarA which besides inducing MDR efflux pump AcrAB also down- regulates synthesis of the porin OmpF.	carbapenem;cephalosporin;cephamycin;fluoroquinolone;glycylcycline;monobactam;penam;penem;phenicol;rifamycin;tetracycline;triclosan
CS2_3_273_assembly.fasta	41	5358	8462	-	acrF	1-3105/3105	100.00	96.55	card	U00096:3415032-3418137	AcrF is a inner membrane transporter similar to AcrB.	cephalosporin;cephamycin;fluoroquinolone;penam
CS2_3_273_assembly.fasta	41	8474	9631	-	acrE	1-1158/1158	100.00	98.70	card	U00096:3413863-3415021	AcrE is a membrane fusion protein similar to AcrA.	cephalosporin;cephamycin;fluoroquinolone;penam
CS2_3_273_assembly.fasta	41	10030	10692	+	acrS	1-663/663	100.00	98.34	card	U00096:3413465-3412802	AcrS is a repressor of the AcrAB efflux complex and is associated with the expression of AcrEF. AcrS is believed to regulate a switch between AcrAB and AcrEF efflux.	cephalosporin;cephamycin;fluoroquinolone;glycylcycline;penam;phenicol;rifamycin;tetracycline;triclosan
CS2_3_273_assembly.fasta	5	69876	71069	+	Escherichia_coli_acrA	1-1194/1194	100.00	99.16	card	U00096.3:485619-484425	AcrA is a subunit of the AcrAB-TolC multidrug efflux system that in E. coli.	cephalosporin;fluoroquinolone;glycylcycline;penam;phenicol;rifamycin;tetracycline;triclosan
CS2_3_273_assembly.fasta	5	71092	74241	+	acrB	1-3150/3150	100.00	98.79	card	U00096.3:484403-481253	Protein subunit of AcrA-AcrB-TolC multidrug efflux complex. AcrB functions as a herterotrimer which forms the inner membrane component and is primarily responsible for substrate recognition and energy transduction by acting as a drug/proton antiporter.	cephalosporin;fluoroquinolone;glycylcycline;penam;phenicol;rifamycin;tetracycline;triclosan
CS2_3_273_assembly.fasta	5	163001	164158	+	Escherichia_coli_ampH	1-1158/1158	100.00	97.24	card	AP012030.1:396711-395553	AmpH is a class C ampC-like beta-lactamase and penicillin-binding protein identified in Escherichia coli.	cephalosporin;penam
CS2_3_273_assembly.fasta	6	364	1188	+	gadX	1-825/825	100.00	93.82	card	AP009048.1:3974604-3975429	GadX is an AraC-family regulator that promotes mdtEF expression to confer multidrug resistance.	fluoroquinolone;macrolide;penam
CS2_3_273_assembly.fasta	6	1557	2285	+	gadW	1-729/729	100.00	99.73	card	CP015085.1:2552440-2551711	GadW is an AraC-family regulator that promotes mdtEF expression to confer multidrug resistance. GadW inhibits GadX-dependent activation. GadW clearly represses gadX and in situations where GadX is missing activates gadA and gadBC.	fluoroquinolone;macrolide;penam
CS2_3_273_assembly.fasta	6	2648	5761	-	mdtF	1-3114/3114	100.00	97.30	card	U00096:3660413-3663527	MdtF is the multidrug inner membrane transporter for the MdtEF-TolC efflux complex.	fluoroquinolone;macrolide;penam
CS2_3_273_assembly.fasta	6	5786	6943	-	mdtE	1-1158/1158	100.00	98.45	card	AP009048.1:3981183-3980025	MdtE is the membrane fusion protein of the MdtEF multidrug efflux complex. It shares 70% sequence similarity with AcrA.	fluoroquinolone;macrolide;penam
CS2_3_273_assembly.fasta	6	180543	181175	-	CRP	1-633/633	100.00	99.05	card	AP009048.1:4154296-4153663	CRP is a global regulator that represses MdtEF multidrug efflux pump expression.	fluoroquinolone;macrolide;penam
CS2_3_273_assembly.fasta	7	76443	80036	-	evgS	1-3594/3594	100.00	99.44	card	U00096:2484373-2487967	EvgS is a sensor protein that phosphorylates the regulatory protein EvgA. evgS corresponds to 1 locus in Pseudomonas aeruginosa PAO1 and 1 locus in Pseudomonas aeruginosa LESB58.	fluoroquinolone;macrolide;penam;tetracycline
CS2_3_273_assembly.fasta	7	80041	80655	-	evgA	1-615/615	100.00	100.00	card	BA000007.3:3212025-3212640	EvgA when phosphorylated is a positive regulator for efflux protein complexes emrKY and mdtEF. While usually phosphorylated in a EvgS dependent manner it can be phosphorylated in the absence of EvgS when overexpressed.	fluoroquinolone;macrolide;penam;tetracycline
CS2_3_273_assembly.fasta	7	81179	82234	+	emrK	1-1056/1056	100.00	97.35	card	D78168:536-1592	emrK is a membrane fusion protein that is a homolog of EmrA. Together with the inner membrane transporter EmrY and the outer membrane channel TolC it mediates multidrug efflux.	tetracycline
CS2_3_273_assembly.fasta	7	82234	83772	+	emrY	1-1539/1539	100.00	97.73	card	D78168:1591-3130	emrY is a multidrug transport that moves substrates across the inner membrane of the Gram-negative E. coli. It is a homolog of emrB.	tetracycline
CS2_3_273_assembly.fasta	7	182719	183687	-	pmrF	1-969/969	100.00	97.73	card	U00096:2367070-2368039	PmrF is required for the synthesis and transfer of 4-amino-4-deoxy-L-arabinose (Ara4N) to Lipid A which allows gram-negative bacteria to resist the antimicrobial activity of cationic antimicrobial peptides and antibiotics such as polymyxin. pmrF corresponds to 1 locus in Pseudomonas aeruginosa PAO1 and 1 locus in Pseudomonas aeruginosa LESB58.	peptide
CS2_3_273_assembly.fasta	8	46078	46410	+	Escherichia_coli_emrE	1-333/333	100.00	92.19	card	Z11877.1:485-818	Member of the small MDR (multidrug resistance) family of transporters; in Escherichia coli this protein provides resistance against a number of positively charged compounds including ethidium bromide and erythromycin; proton-dependent secondary transporter which exchanges protons for compound translocation	macrolide
CS2_3_273_assembly.fasta	9	25364	26085	-	baeR	1-722/723	99.86	96.68	card	AP009048.1:2166412-2167135	BaeR is a response regulator that promotes the expression of MdtABC and AcrD efflux complexes.	aminocoumarin;aminoglycoside
CS2_3_273_assembly.fasta	9	26082	27485	-	baeS	1-1404/1404	100.00	90.60	card	AP009048:2165012-2166416	BaeS is a sensor kinase in the BaeSR regulatory system. While it phosphorylates BaeR to increase its activity BaeS is not necessary for overexpressed BaeR to confer resistance.	aminocoumarin;aminoglycoside
CS2_3_273_assembly.fasta	9	28898	31975	-	mdtC	1-3078/3078	100.00	93.92	card	U00096:2158385-2161463	MdtC is a transporter that forms a heteromultimer complex with MdtB to form a multidrug transporter. MdtBC is part of the MdtABC-TolC efflux complex. In the absence of MdtB MdtC can form a homomultimer complex that results in a functioning efflux complex with a narrower drug specificity. mdtC corresponds to 3 loci in Pseudomonas aeruginosa PAO1 (gene name: muxC/muxB) and 3 loci in Pseudomonas aer…	aminocoumarin
CS2_3_273_assembly.fasta	9	31976	35098	-	mdtB	1-3123/3123	100.00	95.90	card	U00096:2155262-2158385	MdtB is a transporter that forms a heteromultimer complex with MdtC to form a multidrug transporter. MdtBC is part of the MdtABC-TolC efflux complex.	aminocoumarin
CS2_3_273_assembly.fasta	9	35098	36345	-	mdtA	1-1248/1248	100.00	95.75	card	U00096:2154015-2155263	MdtA is the membrane fusion protein of the multidrug efflux complex mdtABC.	aminocoumarin
CS2_3_273_assembly.fasta	9	71327	72493	+	ugd	1-1167/1167	100.00	97.00	card	U00096:2099613-2098446	PmrE is required for the synthesis and transfer of 4-amino-4-deoxy-L-arabinose (Ara4N) to Lipid A which allows gram-negative bacteria to resist the antimicrobial activity of cationic antimicrobial peptides and antibiotics such as polymyxin	peptide

## Sheet: CS2_3_275_1_CARD-Abricate
#FILE	SEQUENCE	START	END	STRAND	GENE	COVERAGE	%COVERAGE	%IDENTITY	DATABASE	ACCESSION	PRODUCT	RESISTANCE
CS2_3_275_1_assembly.fasta	1	3	631	-	kdpE	1-629/678	92.77	96.03	card	U00096.3:721733-721055	kdpE is a transcriptional activator that is part of the two-component system KdpD/KdpE that is studied for its regulatory role in potassium transport and has been identified as an adaptive regulator involved in the virulence and intracellular survival of pathogenic bacteria. kdpE regulates a range of virulence loci through direct promoter binding.	aminoglycoside
CS2_3_275_1_assembly.fasta	1	143271	144503	+	Escherichia_coli_mdfA	1-1233/1233	100.00	96.35	card	JQ394987:0-1233	Multidrug efflux pump in E. coli. This multidrug efflux system was originally identified as the Cmr/CmlA chloramphenicol exporter.	benzalkonium_chloride;rhodamine;tetracycline
CS2_3_275_1_assembly.fasta	1	222643	224391	+	msbA	1-1749/1749	100.00	98.06	card	U00096.3:966620-968369	MsbA is a multidrug resistance transporter homolog from E. coli and belongs to a superfamily of transporters that contain an adenosine triphosphate (ATP) binding cassette (ABC) which is also called a nucleotide-binding domain (NBD). MsbA is a member of the MDR-ABC transporter group by sequence homology. MsbA transports lipid A a major component of the bacterial outer cell membrane and is the only…	nitroimidazole
CS2_3_275_1_assembly.fasta	1	349276	350502	-	mdtG	1-1227/1227	100.00	98.37	card	CP000800.1:1192954-1191727	The MdtG protein also named YceE appears to be a member of the major facilitator superfamily of transporters and it has been reported when overexpressed to increase fosfomycin and deoxycholate resistances. mdtG is a member of the marA-soxS-rob regulon.	fosfomycin
CS2_3_275_1_assembly.fasta	1	359133	360341	-	mdtH	1-1209/1209	100.00	98.02	card	U00096:1125326-1124117	Multidrug resistance protein MdtH	fluoroquinolone
CS2_3_275_1_assembly.fasta	10	107884	109251	+	cpxA	1-1368/1374	99.56	98.61	card	BA000007.3:4905062-4903688	CpxA is a membrane-localized sensor kinase that is activated by envelope stress. It starts a kinase cascade that activates CpxR which promotes efflux complex expression.	aminocoumarin;aminoglycoside
CS2_3_275_1_assembly.fasta	11	28140	29783	+	eptA	1-1644/1644	100.00	91.12	card	AP009048:4340268-4338624	PmrC mediates the modification of Lipid A by the addition of 4-amino-4-deoxy-L-arabinose (L-Ara4N) and phosphoethanolamine resulting in a less negative cell membrane and decreased binding of polymyxin B.	peptide
CS2_3_275_1_assembly.fasta	11	59010	60041	+	mdtN	1-1032/1032	100.00	94.86	card	AP009048.1:4307588-4306556	Multidrug resistance efflux pump. Could be involved in resistance to puromycin acriflavine and tetraphenylarsonium chloride.	acridine_dye;nucleoside
CS2_3_275_1_assembly.fasta	11	60041	62092	+	mdtO	1-2052/2052	100.00	97.08	card	AP009048.1:4306557-4304505	Multidrug resistance efflux pump. Could be involved in resistance to puromycin acriflavine and tetraphenylarsonium chloride	acridine_dye;nucleoside
CS2_3_275_1_assembly.fasta	11	62089	63555	+	mdtP	1-1467/1467	100.00	97.61	card	AP009048.1:4304509-4303042	Multidrug resistance efflux pump. Could be involved in resistance to puromycin acriflavine and tetraphenylarsonium chloride	acridine_dye;nucleoside
CS2_3_275_1_assembly.fasta	12	121817	122230	-	H-NS	1-414/414	100.00	99.28	card	BA000007.3:1738104-1737690	H-NS is a histone-like protein involved in global gene regulation in Gram-negative bacteria. It is a repressor of the membrane fusion protein genes acrE mdtE and emrK as well as nearby genes of many RND-type multidrug exporters.	cephalosporin;cephamycin;fluoroquinolone;macrolide;penam;tetracycline
CS2_3_275_1_assembly.fasta	14	123854	124987	+	Escherichia_coli_ampC	1-1134/1134	100.00	97.97	card	U00096.3:4378944-4377810	A class C ampC beta-lactamase (cephalosporinase) enzyme described in Escherichia coli shown clinically to confer resistance to penicillin-like and cephalosporin-class antibiotics.	cephalosporin;penam
CS2_3_275_1_assembly.fasta	15	126163	126825	-	acrS	1-663/663	100.00	98.34	card	U00096:3413465-3412802	AcrS is a repressor of the AcrAB efflux complex and is associated with the expression of AcrEF. AcrS is believed to regulate a switch between AcrAB and AcrEF efflux.	cephalosporin;cephamycin;fluoroquinolone;glycylcycline;penam;phenicol;rifamycin;tetracycline;triclosan
CS2_3_275_1_assembly.fasta	15	127224	128381	+	acrE	1-1158/1158	100.00	98.70	card	U00096:3413863-3415021	AcrE is a membrane fusion protein similar to AcrA.	cephalosporin;cephamycin;fluoroquinolone;penam
CS2_3_275_1_assembly.fasta	15	128393	131497	+	acrF	1-3105/3105	100.00	96.55	card	U00096:3415032-3418137	AcrF is a inner membrane transporter similar to AcrB.	cephalosporin;cephamycin;fluoroquinolone;penam
CS2_3_275_1_assembly.fasta	2	105180	106346	-	ugd	1-1167/1167	100.00	97.00	card	U00096:2099613-2098446	PmrE is required for the synthesis and transfer of 4-amino-4-deoxy-L-arabinose (Ara4N) to Lipid A which allows gram-negative bacteria to resist the antimicrobial activity of cationic antimicrobial peptides and antibiotics such as polymyxin	peptide
CS2_3_275_1_assembly.fasta	2	160727	161974	+	mdtA	1-1248/1248	100.00	95.75	card	U00096:2154015-2155263	MdtA is the membrane fusion protein of the multidrug efflux complex mdtABC.	aminocoumarin
CS2_3_275_1_assembly.fasta	2	161974	165096	+	mdtB	1-3123/3123	100.00	95.90	card	U00096:2155262-2158385	MdtB is a transporter that forms a heteromultimer complex with MdtC to form a multidrug transporter. MdtBC is part of the MdtABC-TolC efflux complex.	aminocoumarin
CS2_3_275_1_assembly.fasta	2	165097	168174	+	mdtC	1-3078/3078	100.00	93.92	card	U00096:2158385-2161463	MdtC is a transporter that forms a heteromultimer complex with MdtB to form a multidrug transporter. MdtBC is part of the MdtABC-TolC efflux complex. In the absence of MdtB MdtC can form a homomultimer complex that results in a functioning efflux complex with a narrower drug specificity. mdtC corresponds to 3 loci in Pseudomonas aeruginosa PAO1 (gene name: muxC/muxB) and 3 loci in Pseudomonas aer…	aminocoumarin
CS2_3_275_1_assembly.fasta	2	169587	170990	+	baeS	1-1404/1404	100.00	90.60	card	AP009048:2165012-2166416	BaeS is a sensor kinase in the BaeSR regulatory system. While it phosphorylates BaeR to increase its activity BaeS is not necessary for overexpressed BaeR to confer resistance.	aminocoumarin;aminoglycoside
CS2_3_275_1_assembly.fasta	2	170987	171708	+	baeR	1-722/723	99.86	96.68	card	AP009048.1:2166412-2167135	BaeR is a response regulator that promotes the expression of MdtABC and AcrD efflux complexes.	aminocoumarin;aminoglycoside
CS2_3_275_1_assembly.fasta	2	307168	308811	-	yojI	1-1644/1644	100.00	97.93	card	U00096.3:2308615-2306971	YojI mediates resistance to the peptide antibiotic microcin J25 when it is expressed from a multicopy vector. YojI is capable of pumping out microcin molecules. The outer membrane protein TolC in addition to YojI is required for export of microcin J25 out of the cell. Microcin J25 is thus the first known substrate for YojI.	peptide
CS2_3_275_1_assembly.fasta	20	97724	99211	+	tolC	1-1488/1488	100.00	100.00	card	FJ768952:0-1488	TolC is a protein subunit of many multidrug efflux complexes in Gram negative bacteria. It is an outer membrane efflux protein and is constitutively open. Regulation of efflux activity is often at its periplasmic entrance by other components of the efflux complex.	aminocoumarin;aminoglycoside;carbapenem;cephalosporin;cephamycin;fluoroquinolone;glycylcycline;macrolide;penam;penem;peptide;phenicol;rifamycin;tetracycline;triclosan
CS2_3_275_1_assembly.fasta	28	8997	9380	-	marA	1-384/384	100.00	98.44	card	AP009048.1:1621287-1621671	In the presence of antibiotic stress E. coli overexpresses the global activator protein MarA which besides inducing MDR efflux pump AcrAB also down- regulates synthesis of the porin OmpF.	carbapenem;cephalosporin;cephamycin;fluoroquinolone;glycylcycline;monobactam;penam;penem;phenicol;rifamycin;tetracycline;triclosan
CS2_3_275_1_assembly.fasta	36	24280	24810	+	emrR	1-531/531	100.00	98.49	card	U00096.3:2810769-2811300	EmrR is a negative regulator for the EmrAB-TolC multidrug efflux pump in E. coli. Mutations lead to EmrAB-TolC overexpression.	fluoroquinolone
CS2_3_275_1_assembly.fasta	36	24937	26109	+	emrA	1-1173/1173	100.00	98.12	card	AP009048:2810082-2811255	EmrA is a membrane fusion protein providing an efflux pathway with EmrB and TolC between the inner and outer membranes of E. coli a Gram-negative bacterium.	fluoroquinolone
CS2_3_275_1_assembly.fasta	36	26126	27664	+	emrB	1-1539/1539	100.00	98.12	card	U00096:2812615-2814154	emrB is a translocase in the emrB -TolC efflux protein in E. coli. It recognizes substrates including carbonyl cyanide m-chlorophenylhydrazone (CCCP) nalidixic acid and thioloactomycin.	fluoroquinolone
CS2_3_275_1_assembly.fasta	39	1906	2727	+	bacA	1-822/822	100.00	100.00	card	U00096.3:3204131-3203309	The bacA gene product (BacA) recycles undecaprenyl pyrophosphate during cell wall biosynthesis which confers resistance to bacitracin.	peptide
CS2_3_275_1_assembly.fasta	5	5466	6434	+	pmrF	1-969/969	100.00	97.73	card	U00096:2367070-2368039	PmrF is required for the synthesis and transfer of 4-amino-4-deoxy-L-arabinose (Ara4N) to Lipid A which allows gram-negative bacteria to resist the antimicrobial activity of cationic antimicrobial peptides and antibiotics such as polymyxin. pmrF corresponds to 1 locus in Pseudomonas aeruginosa PAO1 and 1 locus in Pseudomonas aeruginosa LESB58.	peptide
CS2_3_275_1_assembly.fasta	5	105381	106919	-	emrY	1-1539/1539	100.00	97.73	card	D78168:1591-3130	emrY is a multidrug transport that moves substrates across the inner membrane of the Gram-negative E. coli. It is a homolog of emrB.	tetracycline
CS2_3_275_1_assembly.fasta	5	106919	107974	-	emrK	1-1056/1056	100.00	97.35	card	D78168:536-1592	emrK is a membrane fusion protein that is a homolog of EmrA. Together with the inner membrane transporter EmrY and the outer membrane channel TolC it mediates multidrug efflux.	tetracycline
CS2_3_275_1_assembly.fasta	5	108498	109112	+	evgA	1-615/615	100.00	100.00	card	BA000007.3:3212025-3212640	EvgA when phosphorylated is a positive regulator for efflux protein complexes emrKY and mdtEF. While usually phosphorylated in a EvgS dependent manner it can be phosphorylated in the absence of EvgS when overexpressed.	fluoroquinolone;macrolide;penam;tetracycline
CS2_3_275_1_assembly.fasta	5	109117	112710	+	evgS	1-3594/3594	100.00	99.44	card	U00096:2484373-2487967	EvgS is a sensor protein that phosphorylates the regulatory protein EvgA. evgS corresponds to 1 locus in Pseudomonas aeruginosa PAO1 and 1 locus in Pseudomonas aeruginosa LESB58.	fluoroquinolone;macrolide;penam;tetracycline
CS2_3_275_1_assembly.fasta	5	200752	203865	+	acrD	1-3114/3114	100.00	98.52	card	AP009048.1:2586250-2589364	AcrD is an aminoglycoside efflux pump expressed in E. coli. Its expression can be induced by indole and is regulated by baeRS and cpxAR.	aminoglycoside
CS2_3_275_1_assembly.fasta	55	9	843	-	APH(6)-Id	1-837/837	99.76	99.64	card	AF024602:3155-3992	APH(6)-Id is an aminoglycoside phosphotransferase encoded by plasmids integrative conjugative elements and chromosomal genomic islands in K. pneumoniae Salmonella spp. E. coli Shigella flexneri Providencia alcalifaciens Pseudomonas spp. V. cholerae Edwardsiella tarda Pasteurella multocida and Aeromonas bestiarum	aminoglycoside
CS2_3_275_1_assembly.fasta	55	843	1646	-	APH(3'')-Ib	1-804/804	100.00	99.75	card	AF313472:15593-16397	APH(3'')-Ib is an aminoglycoside phosphotransferase encoded by plasmids transposons integrative conjugative elements and chromosomes in Enterobacteriaceae and Pseudomonas spp.	aminoglycoside
CS2_3_275_1_assembly.fasta	55	1707	2522	-	sul2	1-816/816	100.00	99.63	card	AY055428.1:21084-20268	Sul2 is a sulfonamide resistant dihydropteroate synthase of Gram-negative bacteria usually found on small plasmids.	sulfonamide
CS2_3_275_1_assembly.fasta	69	522	1382	+	TEM-1	1-861/861	100.00	99.88	card	AL513383:161910-162771	TEM-1 is a broad-spectrum beta-lactamase found in many Gram-negative bacteria. Confers resistance to penicillins and first generation cephalosphorins.	cephalosporin;monobactam;penam;penem
CS2_3_275_1_assembly.fasta	7	69876	71069	+	Escherichia_coli_acrA	1-1194/1194	100.00	99.16	card	U00096.3:485619-484425	AcrA is a subunit of the AcrAB-TolC multidrug efflux system that in E. coli.	cephalosporin;fluoroquinolone;glycylcycline;penam;phenicol;rifamycin;tetracycline;triclosan
CS2_3_275_1_assembly.fasta	7	71092	74241	+	acrB	1-3150/3150	100.00	98.79	card	U00096.3:484403-481253	Protein subunit of AcrA-AcrB-TolC multidrug efflux complex. AcrB functions as a herterotrimer which forms the inner membrane component and is primarily responsible for substrate recognition and energy transduction by acting as a drug/proton antiporter.	cephalosporin;fluoroquinolone;glycylcycline;penam;phenicol;rifamycin;tetracycline;triclosan
CS2_3_275_1_assembly.fasta	7	163001	164158	+	Escherichia_coli_ampH	1-1158/1158	100.00	97.24	card	AP012030.1:396711-395553	AmpH is a class C ampC-like beta-lactamase and penicillin-binding protein identified in Escherichia coli.	cephalosporin;penam
CS2_3_275_1_assembly.fasta	70	695	1177	+	dfrA14	1-483/483	100.00	99.79	card	EU780012:2162-2645	dfrA14 is an integron-encoded dihydrofolate reductase found in Escherichia coli	diaminopyrimidine
CS2_3_275_1_assembly.fasta	8	364	1188	+	gadX	1-825/825	100.00	93.82	card	AP009048.1:3974604-3975429	GadX is an AraC-family regulator that promotes mdtEF expression to confer multidrug resistance.	fluoroquinolone;macrolide;penam
CS2_3_275_1_assembly.fasta	8	1557	2285	+	gadW	1-729/729	100.00	99.73	card	CP015085.1:2552440-2551711	GadW is an AraC-family regulator that promotes mdtEF expression to confer multidrug resistance. GadW inhibits GadX-dependent activation. GadW clearly represses gadX and in situations where GadX is missing activates gadA and gadBC.	fluoroquinolone;macrolide;penam
CS2_3_275_1_assembly.fasta	8	2648	5761	-	mdtF	1-3114/3114	100.00	97.30	card	U00096:3660413-3663527	MdtF is the multidrug inner membrane transporter for the MdtEF-TolC efflux complex.	fluoroquinolone;macrolide;penam
CS2_3_275_1_assembly.fasta	8	5786	6943	-	mdtE	1-1158/1158	100.00	98.45	card	AP009048.1:3981183-3980025	MdtE is the membrane fusion protein of the MdtEF multidrug efflux complex. It shares 70% sequence similarity with AcrA.	fluoroquinolone;macrolide;penam
CS2_3_275_1_assembly.fasta	8	180543	181175	-	CRP	1-633/633	100.00	99.05	card	AP009048.1:4154296-4153663	CRP is a global regulator that represses MdtEF multidrug efflux pump expression.	fluoroquinolone;macrolide;penam
CS2_3_275_1_assembly.fasta	9	135068	135400	-	Escherichia_coli_emrE	1-333/333	100.00	92.19	card	Z11877.1:485-818	Member of the small MDR (multidrug resistance) family of transporters; in Escherichia coli this protein provides resistance against a number of positively charged compounds including ethidium bromide and erythromycin; proton-dependent secondary transporter which exchanges protons for compound translocation	macrolide
