# Supplementary material for: Occurrence and Genomic Characterization of Clone ST1193 Clonotype 14-64 in Uncomplicated Urinary Tract Infections Caused by Escherichia coli in Spain
Source: Microbiol Spectr. 2022 May 23;10(3):e00041-22. doi: 10.1128/spectrum.00041-22 (PMC9241898; doi:10.1128/spectrum.00041-22)
Supplement: SUPPLEMENTAL FILE 3 — Supplemental material. Download spectrum.00041-22-s003.xlsx, XLSX file, 0.04 MB [file spectrum.00041-22-s003.xlsx]

## Sheet: Supp. Table 3
Supplementary Table 3. Virulence genes identified using ABRIcate v1.0.1 run against the virulence factor database (VFDB).

## Sheet: CS2_3_265_VFDB-Abricate
#FILE	SEQUENCE	START	END	STRAND	GENE	COVERAGE	%COVERAGE	%IDENTITY	DATABASE	ACCESSION	PRODUCT
CS2_3_265_assembly.fasta	1	651734	653755	-	fyuA	1-2022/2022	100.00	99.95	vfdb	NP_405467	(fyuA) pesticin/yersiniabactin receptor protein [Yersiniabactin (VF0136)] [Yersinia pestis CO92]
CS2_3_265_assembly.fasta	1	653886	655463	-	ybtE	1-1578/1578	100.00	99.81	vfdb	NP_405468	(ybtE) yersiniabactin siderophore biosynthetic protein [Yersiniabactin (VF0136)] [Yersinia pestis CO92]
CS2_3_265_assembly.fasta	1	655467	656270	-	ybtT	1-804/804	100.00	99.50	vfdb	NP_405469	(ybtT) yersiniabactin biosynthetic protein YbtT [Yersiniabactin (VF0136)] [Yersinia pestis CO92]
CS2_3_265_assembly.fasta	1	656267	657367	-	ybtU	1-1101/1101	100.00	99.73	vfdb	NP_405470	(ybtU) yersiniabactin biosynthetic protein YbtU [Yersiniabactin (VF0136)] [Yersinia pestis CO92]
CS2_3_265_assembly.fasta	1	657364	666855	-	irp1	1-9492/9492	100.00	99.33	vfdb	NP_405471	(irp1) yersiniabactin biosynthetic protein Irp1 [Yersiniabactin (VF0136)] [Yersinia pestis CO92]
CS2_3_265_assembly.fasta	1	666945	673049	-	irp2	1-6106/6108	99.95	98.87	vfdb	NP_405472	(irp2) yersiniabactin biosynthetic protein Irp2 [Yersiniabactin (VF0136)] [Yersinia pestis CO92]
CS2_3_265_assembly.fasta	1	673240	674199	-	ybtA	1-960/960	100.00	99.48	vfdb	NP_405473	(ybtA) transcriptional regulator YbtA [Yersiniabactin (VF0136)] [Yersinia pestis CO92]
CS2_3_265_assembly.fasta	1	674366	676168	+	ybtP	1-1803/1803	100.00	99.61	vfdb	NP_405474	(ybtP) lipoprotein inner membrane ABC-transporter [Yersiniabactin (VF0136)] [Yersinia pestis CO92]
CS2_3_265_assembly.fasta	1	676155	677957	+	ybtQ	1-1803/1803	100.00	99.78	vfdb	NP_405475	(ybtQ) inner membrane ABC-transporter YbtQ [Yersiniabactin (VF0136)] [Yersinia pestis CO92]
CS2_3_265_assembly.fasta	1	677950	679230	+	ybtX	1-1281/1281	100.00	99.61	vfdb	NP_405476	(ybtX) putative signal transducer [Yersiniabactin (VF0136)] [Yersinia pestis CO92]
CS2_3_265_assembly.fasta	1	679258	680562	+	ybtS	1-1305/1305	100.00	99.77	vfdb	NP_405477	(ybtS) salicylate synthase Irp9 [Yersiniabactin (VF0136)] [Yersinia pestis CO92]
CS2_3_265_assembly.fasta	14	67810	71941	-	vat	1-4131/4131	100.00	99.69	vfdb	NP_752330	(vat) Haemoglobin protease [Tsh (VF0233)] [Escherichia coli CFT073]
CS2_3_265_assembly.fasta	14	75558	76311	-	yagV/ecpE	1-754/756	99.74	98.41	vfdb	NP_286006	(yagV/ecpE) E. coli common pilus chaperone EcpE [ECP (VF0404)] [Escherichia coli O157:H7 str. EDL933]
CS2_3_265_assembly.fasta	14	76235	77878	-	yagW/ecpD	1-1644/1644	100.00	99.15	vfdb	NP_286007	(yagW/ecpD) polymerized tip adhesin of ECP fibers [ECP (VF0404)] [Escherichia coli O157:H7 str. EDL933]
CS2_3_265_assembly.fasta	14	77868	80393	-	yagX/ecpC	1-2526/2526	100.00	97.66	vfdb	NP_286008	(yagX/ecpC) E. coli common pilus usher EcpC [ECP (VF0404)] [Escherichia coli O157:H7 str. EDL933]
CS2_3_265_assembly.fasta	14	80419	81087	-	yagY/ecpB	1-669/669	100.00	98.06	vfdb	NP_286009	(yagY/ecpB) E. coli common pilus chaperone EcpB [ECP (VF0404)] [Escherichia coli O157:H7 str. EDL933]
CS2_3_265_assembly.fasta	14	81144	81731	-	yagZ/ecpA	1-588/588	100.00	98.47	vfdb	NP_286010	(yagZ/ecpA) E. coli common pilus structural subunit EcpA [ECP (VF0404)] [Escherichia coli O157:H7 str. EDL933]
CS2_3_265_assembly.fasta	14	81806	82396	-	ykgK/ecpR	1-591/591	100.00	99.32	vfdb	NP_286011	(ykgK/ecpR) regulator protein EcpR [ECP (VF0404)] [Escherichia coli O157:H7 str. EDL933]
CS2_3_265_assembly.fasta	14	91649	95899	+	fdeC	1-4251/4251	100.00	99.62	vfdb	YP_002390132	(fdeC) adhesin FdeC [FdeC (VF0506)] [Escherichia coli O45:K1:H7 str. S88]
CS2_3_265_assembly.fasta	16	74732	76160	+	aslA	1-1428/1428	100.00	98.46	vfdb	AAG10151	(aslA) putative arylsulfatase [AslA (VF0238)] [Escherichia coli O18:K1:H7 str. RS218]
CS2_3_265_assembly.fasta	2	80833	81288	-	csgB	1-456/456	99.78	83.59	vfdb	NP_460114	(csgB) minor curlin subunit precursor curli nucleator protein CsgB [Agf (VF0103)] [Salmonella enterica subsp. enterica serovar Typhimurium str. LT2]
CS2_3_265_assembly.fasta	2	82041	82691	+	csgD	1-651/651	100.00	81.26	vfdb	NP_460113	(csgD) DNA-binding transcriptional regulator CsgD [curli fibers/thin aggregative fimbriae (AGF) (AI094)] [Salmonella enterica subsp. enterica serovar Typhimurium str. LT2]
CS2_3_265_assembly.fasta	2	83110	83526	+	csgF	1-417/417	99.04	80.76	vfdb	NP_460111	(csgF) curli production assembly/transport protein CsgF [Agf (VF0103)] [Salmonella enterica subsp. enterica serovar Typhimurium str. LT2]
CS2_3_265_assembly.fasta	2	83553	84386	+	csgG	1-834/834	100.00	83.33	vfdb	NP_460110	(csgG) curli production assembly/transport protein CsgG [Agf (VF0103)] [Salmonella enterica subsp. enterica serovar Typhimurium str. LT2]
CS2_3_265_assembly.fasta	2	151357	152397	+	ompA	1-1041/1041	100.00	99.52	vfdb	AAF37887	(ompA) outer membrane protein A [OmpA (VF0236)] [Escherichia coli O18:K1:H7 str. RS218]
CS2_3_265_assembly.fasta	2	510117	510863	-	entA	1-747/747	100.00	98.39	vfdb	NP_752614	(entA) 23-dihydro-23-dihydroxybenzoate dehydrogenase [Enterobactin (VF0228)] [Escherichia coli CFT073]
CS2_3_265_assembly.fasta	2	510863	511720	-	entB	1-858/858	100.00	99.18	vfdb	NP_752613	(entB) isochorismatase [Enterobactin (VF0228)] [Escherichia coli CFT073]
CS2_3_265_assembly.fasta	2	511734	513344	-	entE	1-1611/1611	100.00	99.13	vfdb	NP_752612	(entE) 23-dihydroxybenzoate-AMP ligase component of enterobactin synthase multienzyme complex [Enterobactin (VF0228)] [Escherichia coli CFT073]
CS2_3_265_assembly.fasta	2	513354	514541	-	entC	1-1188/1188	100.00	99.66	vfdb	NP_752611	(entC) isochorismate synthase 1 [Enterobactin (VF0228)] [Escherichia coli CFT073]
CS2_3_265_assembly.fasta	2	514718	515674	+	fepB	1-957/957	100.00	99.79	vfdb	NP_752610	(fepB) ferrienterobactin ABC transporter periplasmic binding protein [Enterobactin (VF0228)] [Escherichia coli CFT073]
CS2_3_265_assembly.fasta	2	515678	516928	-	entS	1-1251/1251	100.00	98.80	vfdb	NP_752609	(entS) enterobactin exporter iron-regulated [enterobactin (IA019)] [Escherichia coli CFT073]
CS2_3_265_assembly.fasta	2	517027	518043	+	fepD	1-1017/1017	100.00	99.51	vfdb	NP_752608	(fepD) ferrienterobactin ABC transporter permease [Enterobactin (VF0228)] [Escherichia coli CFT073]
CS2_3_265_assembly.fasta	2	518040	519032	+	fepG	1-993/993	100.00	99.80	vfdb	NP_752607	(fepG) iron-enterobactin ABC transporter permease [Enterobactin (VF0228)] [Escherichia coli CFT073]
CS2_3_265_assembly.fasta	2	519029	519844	+	fepC	1-816/816	100.00	99.39	vfdb	NP_752606	(fepC) ferrienterobactin ABC transporter ATPase [Enterobactin (VF0228)] [Escherichia coli CFT073]
CS2_3_265_assembly.fasta	2	521218	525071	-	entF	1-3854/3882	99.28	98.36	vfdb	NP_752604	(entF) enterobactin synthase multienzyme complex component ATP-dependent [Enterobactin (VF0228)] [Escherichia coli CFT073]
CS2_3_265_assembly.fasta	2	525289	526491	-	fes	1-1203/1203	100.00	99.83	vfdb	NP_752602	(fes) enterobactin/ferric enterobactin esterase [enterobactin (IA019)] [Escherichia coli CFT073]
CS2_3_265_assembly.fasta	2	526734	528974	+	fepA	1-2241/2241	100.00	98.88	vfdb	NP_752600	(fepA) ferrienterobactin outer membrane transporter [Enterobactin (VF0228)] [Escherichia coli CFT073]
CS2_3_265_assembly.fasta	2	528999	529660	+	entD	1-662/771	85.86	92.75	vfdb	NP_752599	(entD) phosphopantetheinyl transferase component of enterobactin synthase multienzyme complex [Enterobactin (VF0228)] [Escherichia coli CFT073]
CS2_3_265_assembly.fasta	3	324989	325819	+	gspC	1-831/831	100.00	93.86	vfdb	YP_404599	(gspC) general secretion pathway protein C [T2SS (VF0333)] [Shigella dysenteriae Sd197]
CS2_3_265_assembly.fasta	3	326059	327909	+	gspD	1-1836/1836	100.00	96.06	vfdb	YP_404600	(gspD) general secretion pathway protein D [T2SS (VF0333)] [Shigella dysenteriae Sd197]
CS2_3_265_assembly.fasta	3	327909	329402	+	gspE	1-1494/1494	100.00	94.91	vfdb	YP_404601	(gspE) general secretion pathway protein E [T2SS (VF0333)] [Shigella dysenteriae Sd197]
CS2_3_265_assembly.fasta	3	329402	330601	+	gspF	1-1200/1200	100.00	94.17	vfdb	YP_404602	(gspF) general secretion pathway protein F [T2SS (VF0333)] [Shigella dysenteriae Sd197]
CS2_3_265_assembly.fasta	3	330642	331097	+	gspG	1-456/456	100.00	96.05	vfdb	YP_404603	(gspG) general secretion pathway protein G [T2SS (VF0333)] [Shigella dysenteriae Sd197]
CS2_3_265_assembly.fasta	3	331134	331664	+	gspH	1-531/531	100.00	94.73	vfdb	YP_404604	(gspH) general secretion pathway protein H [T2SS (VF0333)] [Shigella dysenteriae Sd197]
CS2_3_265_assembly.fasta	3	331661	332032	+	gspI	1-372/372	100.00	92.20	vfdb	YP_404605	(gspI) general secretion pathway protein I [T2SS (VF0333)] [Shigella dysenteriae Sd197]
CS2_3_265_assembly.fasta	3	332065	332634	+	gspJ	1-570/570	100.00	94.39	vfdb	YP_404606	(gspJ) general secretion pathway protein J [T2SS (VF0333)] [Shigella dysenteriae Sd197]
CS2_3_265_assembly.fasta	3	332631	333608	+	gspK	1-978/978	100.00	96.63	vfdb	YP_404607	(gspK) general secretion pathway protein K [T2SS (VF0333)] [Shigella dysenteriae Sd197]
CS2_3_265_assembly.fasta	3	333923	334783	+	gspL	1-861/861	100.00	94.77	vfdb	YP_404608	(gspL) general secretion pathway protein L [T2SS (VF0333)] [Shigella dysenteriae Sd197]
CS2_3_265_assembly.fasta	3	334899	335320	+	gspM	1-422/423	99.76	93.60	vfdb	YP_404609	(gspM) general secretion pathway protein M [T2SS (VF0333)] [Shigella dysenteriae Sd197]
CS2_3_265_assembly.fasta	3	336380	337156	+	kpsM	1-777/777	100.00	99.87	vfdb	AAA24046	(kpsM) KpsM [K1 capsule (VF0239)] [Escherichia coli O18:K1:H7 str. RS218]
CS2_3_265_assembly.fasta	3	337153	337812	+	kpsT	1-660/660	100.00	100.00	vfdb	AAA24047	(kpsT) KpsT [K1 capsule (VF0239)] [Escherichia coli O18:K1:H7 str. RS218]
CS2_3_265_assembly.fasta	36	303	4203	-	sat	1-3900/3900	100.00	99.49	vfdb	NP_755494	(sat) Aecreted auto transpoter toxin [Sat (VF0231)] [Escherichia coli CFT073]
CS2_3_265_assembly.fasta	36	5138	7439	-	iutA	1-2280/2280	99.96	88.36	vfdb	NP_755498	(iutA) ferric aerobactin receptor precusor IutA [Aerobactin (VF0229)] [Escherichia coli CFT073]
CS2_3_265_assembly.fasta	36	7377	8698	-	iucD	1-1323/1338	98.80	96.30	vfdb	NP_755499	(iucD) L-lysine 6-monooxygenase IucD [Aerobactin (VF0229)] [Escherichia coli CFT073]
CS2_3_265_assembly.fasta	36	8695	10437	-	iucC	1-1743/1743	100.00	98.16	vfdb	NP_755500	(iucC) aerobactin siderophore biosynthesis protein IucC [Aerobactin (VF0229)] [Escherichia coli CFT073]
CS2_3_265_assembly.fasta	36	10437	11384	-	iucB	1-948/948	100.00	99.79	vfdb	NP_709455	(iucB) aerobactin synthesis protein IucB [Aerobactin (VF0123)] [Shigella flexneri 2a str. 301]
CS2_3_265_assembly.fasta	36	11385	13166	-	iucA	1-1782/1782	100.00	99.83	vfdb	NP_709454	(iucA) aerobactin synthesis protein IucA [Aerobactin (VF0123)] [Shigella flexneri 2a str. 301]
CS2_3_265_assembly.fasta	40	4864	6540	-	kpsD	1-1677/1677	100.00	99.05	vfdb	AAA21682	(kpsD) KpsD [K1 capsule (VF0239)] [Escherichia coli O18:K1:H7 str. RS218]
CS2_3_265_assembly.fasta	45	5762	5995	-	papI	1-234/234	100.00	94.87	vfdb	NP_755468	(papI) regulatory protein PapI [P fimbriae (VF0220)] [Escherichia coli CFT073]
CS2_3_265_assembly.fasta	45	6400	6713	+	papB	1-315/315	99.68	98.41	vfdb		(papB) regulatory protein PapB [P fimbriae (VF0220)] [Escherichia coli CFT073]
CS2_3_265_assembly.fasta	5	210649	211560	-	fimH	1-912/912	100.00	97.15	vfdb	NP_757248	(fimH) FimH protein precursor [Type 1 fimbriae (VF0221)] [Escherichia coli CFT073]
CS2_3_265_assembly.fasta	5	211571	212074	-	fimG	1-504/504	100.00	98.02	vfdb	NP_757247	(fimG) FimG protein precursor [Type 1 fimbriae (VF0221)] [Escherichia coli CFT073]
CS2_3_265_assembly.fasta	5	212087	212620	-	fimF	1-534/534	100.00	97.38	vfdb	NP_757245	(fimF) FimF protein precursor [Type 1 fimbriae (VF0221)] [Escherichia coli CFT073]
CS2_3_265_assembly.fasta	5	212627	215263	-	fimD	1-2637/2637	100.00	98.26	vfdb	NP_757244	(fimD) Outer membrane usher protein fimD precursor [Type 1 fimbriae (VF0221)] [Escherichia coli CFT073]
CS2_3_265_assembly.fasta	5	215330	216055	-	fimC	1-726/726	100.00	98.48	vfdb	NP_757243	(fimC) Chaperone protein fimC precursor [Type 1 fimbriae (VF0221)] [Escherichia coli CFT073]
CS2_3_265_assembly.fasta	5	216092	216631	-	fimI	1-540/540	100.00	98.33	vfdb	NP_757242	(fimI) Fimbrin-like protein fimI precursor [Type 1 fimbriae (VF0221)] [Escherichia coli CFT073]
CS2_3_265_assembly.fasta	5	216696	217301	-	fimA	1-606/606	100.00	92.24	vfdb	NP_757241	(fimA) Type-1 fimbrial protein A chain precursor [Type 1 fimbriae (VF0221)] [Escherichia coli CFT073]
CS2_3_265_assembly.fasta	5	217726	218322	-	fimE	1-597/597	100.00	98.66	vfdb	NP_757240	(fimE) Type 1 fimbriae Regulatory protein fimE [Type 1 fimbriae (VF0221)] [Escherichia coli CFT073]
CS2_3_265_assembly.fasta	5	218800	219402	-	fimB	1-603/603	100.00	98.18	vfdb	NP_757239	(fimB) Type 1 fimbriae Regulatory protein fimB [Type 1 fimbriae (VF0221)] [Escherichia coli CFT073]
CS2_3_265_assembly.fasta	52	2380	3518	+	senB	2-1140/1140	99.91	99.74	vfdb	YP_406304	(senB) enterotoxin [ShET2 (VF0258)] [Shigella flexneri 2a str. 301]
CS2_3_265_assembly.fasta	78	257	808	+	papX	1-552/552	100.00	97.46	vfdb	NP_755457	(papX) PapX protein regulates flagellum synthesis to repress motility [P fimbriae (CVF425)] [Escherichia coli CFT073]
CS2_3_265_assembly.fasta	8	10972	11772	-	chuV	1-801/801	100.00	99.75	vfdb	NP_756180	(chuV) ATP-binding hydrophilic protein ChuV [Chu (VF0227)] [Escherichia coli CFT073]
CS2_3_265_assembly.fasta	8	11739	12731	-	chuU	1-993/993	100.00	99.50	vfdb	NP_756179	(chuU) heme permease protein ChuU [Chu (VF0227)] [Escherichia coli CFT073]
CS2_3_265_assembly.fasta	8	12780	13403	-	chuY	1-624/624	100.00	98.40	vfdb	NP_756178	(chuY) ChuY [Chu (VF0227)] [Escherichia coli CFT073]
CS2_3_265_assembly.fasta	8	13403	13897	-	chuX	1-495/495	100.00	100.00	vfdb	NP_756177	(chuX) putative heme-binding protein ChuX [Chu (VF0227)] [Escherichia coli CFT073]
CS2_3_265_assembly.fasta	8	13910	15247	-	chuW	1-1338/1338	100.00	99.10	vfdb	NP_756176	(chuW) Putative oxygen independent coproporphyrinogen III oxidase [Chu (VF0227)] [Escherichia coli CFT073]
CS2_3_265_assembly.fasta	8	15267	16259	-	chuT	1-993/993	100.00	99.70	vfdb	NP_756175	(chuT) periplasmic heme-binding protein ChuT [Chu (VF0227)] [Escherichia coli CFT073]
CS2_3_265_assembly.fasta	8	16901	18847	+	chuA	1-1947/1947	100.00	99.69	vfdb	NP_756170	(chuA) Outer membrane heme/hemoglobin receptor ChuA [Chu (VF0227)] [Escherichia coli CFT073]
CS2_3_265_assembly.fasta	8	18896	19924	+	chuS	1-1029/1029	100.00	99.51	vfdb	NP_756169	(chuS) heme oxygenase ChuS [Chu (VF0227)] [Escherichia coli CFT073]

## Sheet: CS2_3_269_VFDB-Abricate
#FILE	SEQUENCE	START	END	STRAND	GENE	COVERAGE	%COVERAGE	%IDENTITY	DATABASE	ACCESSION	PRODUCT
CS2_3_269_assembly.fasta	1	15190	16494	-	ybtS	1-1305/1305	100.00	99.77	vfdb	NP_405477	(ybtS) salicylate synthase Irp9 [Yersiniabactin (VF0136)] [Yersinia pestis CO92]
CS2_3_269_assembly.fasta	1	16522	17802	-	ybtX	1-1281/1281	100.00	99.61	vfdb	NP_405476	(ybtX) putative signal transducer [Yersiniabactin (VF0136)] [Yersinia pestis CO92]
CS2_3_269_assembly.fasta	1	17795	19597	-	ybtQ	1-1803/1803	100.00	99.78	vfdb	NP_405475	(ybtQ) inner membrane ABC-transporter YbtQ [Yersiniabactin (VF0136)] [Yersinia pestis CO92]
CS2_3_269_assembly.fasta	1	19584	21386	-	ybtP	1-1803/1803	100.00	99.61	vfdb	NP_405474	(ybtP) lipoprotein inner membrane ABC-transporter [Yersiniabactin (VF0136)] [Yersinia pestis CO92]
CS2_3_269_assembly.fasta	1	21553	22512	+	ybtA	1-960/960	100.00	99.48	vfdb	NP_405473	(ybtA) transcriptional regulator YbtA [Yersiniabactin (VF0136)] [Yersinia pestis CO92]
CS2_3_269_assembly.fasta	1	22703	28807	+	irp2	1-6106/6108	99.95	98.87	vfdb	NP_405472	(irp2) yersiniabactin biosynthetic protein Irp2 [Yersiniabactin (VF0136)] [Yersinia pestis CO92]
CS2_3_269_assembly.fasta	1	28897	38388	+	irp1	1-9492/9492	100.00	99.31	vfdb	NP_405471	(irp1) yersiniabactin biosynthetic protein Irp1 [Yersiniabactin (VF0136)] [Yersinia pestis CO92]
CS2_3_269_assembly.fasta	1	38385	39485	+	ybtU	1-1101/1101	100.00	99.73	vfdb	NP_405470	(ybtU) yersiniabactin biosynthetic protein YbtU [Yersiniabactin (VF0136)] [Yersinia pestis CO92]
CS2_3_269_assembly.fasta	1	39482	40285	+	ybtT	1-804/804	100.00	99.50	vfdb	NP_405469	(ybtT) yersiniabactin biosynthetic protein YbtT [Yersiniabactin (VF0136)] [Yersinia pestis CO92]
CS2_3_269_assembly.fasta	1	40289	41866	+	ybtE	1-1578/1578	100.00	99.81	vfdb	NP_405468	(ybtE) yersiniabactin siderophore biosynthetic protein [Yersiniabactin (VF0136)] [Yersinia pestis CO92]
CS2_3_269_assembly.fasta	1	41997	44018	+	fyuA	1-2022/2022	100.00	99.95	vfdb	NP_405467	(fyuA) pesticin/yersiniabactin receptor protein [Yersiniabactin (VF0136)] [Yersinia pestis CO92]
CS2_3_269_assembly.fasta	16	22806	27056	-	fdeC	1-4251/4251	100.00	99.62	vfdb	YP_002390132	(fdeC) adhesin FdeC [FdeC (VF0506)] [Escherichia coli O45:K1:H7 str. S88]
CS2_3_269_assembly.fasta	16	36309	36899	+	ykgK/ecpR	1-591/591	100.00	99.32	vfdb	NP_286011	(ykgK/ecpR) regulator protein EcpR [ECP (VF0404)] [Escherichia coli O157:H7 str. EDL933]
CS2_3_269_assembly.fasta	16	36974	37561	+	yagZ/ecpA	1-588/588	100.00	98.47	vfdb	NP_286010	(yagZ/ecpA) E. coli common pilus structural subunit EcpA [ECP (VF0404)] [Escherichia coli O157:H7 str. EDL933]
CS2_3_269_assembly.fasta	16	37618	38286	+	yagY/ecpB	1-669/669	100.00	98.06	vfdb	NP_286009	(yagY/ecpB) E. coli common pilus chaperone EcpB [ECP (VF0404)] [Escherichia coli O157:H7 str. EDL933]
CS2_3_269_assembly.fasta	16	38312	40837	+	yagX/ecpC	1-2526/2526	100.00	97.66	vfdb	NP_286008	(yagX/ecpC) E. coli common pilus usher EcpC [ECP (VF0404)] [Escherichia coli O157:H7 str. EDL933]
CS2_3_269_assembly.fasta	16	40827	42470	+	yagW/ecpD	1-1644/1644	100.00	99.15	vfdb	NP_286007	(yagW/ecpD) polymerized tip adhesin of ECP fibers [ECP (VF0404)] [Escherichia coli O157:H7 str. EDL933]
CS2_3_269_assembly.fasta	16	42394	43147	+	yagV/ecpE	1-754/756	99.74	98.41	vfdb	NP_286006	(yagV/ecpE) E. coli common pilus chaperone EcpE [ECP (VF0404)] [Escherichia coli O157:H7 str. EDL933]
CS2_3_269_assembly.fasta	16	46764	50895	+	vat	1-4131/4131	100.00	99.69	vfdb	NP_752330	(vat) Haemoglobin protease [Tsh (VF0233)] [Escherichia coli CFT073]
CS2_3_269_assembly.fasta	18	74726	76154	+	aslA	1-1428/1428	100.00	98.46	vfdb	AAG10151	(aslA) putative arylsulfatase [AslA (VF0238)] [Escherichia coli O18:K1:H7 str. RS218]
CS2_3_269_assembly.fasta	2	80833	81288	-	csgB	1-456/456	99.78	83.59	vfdb	NP_460114	(csgB) minor curlin subunit precursor curli nucleator protein CsgB [Agf (VF0103)] [Salmonella enterica subsp. enterica serovar Typhimurium str. LT2]
CS2_3_269_assembly.fasta	2	82041	82691	+	csgD	1-651/651	100.00	81.26	vfdb	NP_460113	(csgD) DNA-binding transcriptional regulator CsgD [curli fibers/thin aggregative fimbriae (AGF) (AI094)] [Salmonella enterica subsp. enterica serovar Typhimurium str. LT2]
CS2_3_269_assembly.fasta	2	83110	83526	+	csgF	1-417/417	99.04	80.76	vfdb	NP_460111	(csgF) curli production assembly/transport protein CsgF [Agf (VF0103)] [Salmonella enterica subsp. enterica serovar Typhimurium str. LT2]
CS2_3_269_assembly.fasta	2	83553	84386	+	csgG	1-834/834	100.00	83.33	vfdb	NP_460110	(csgG) curli production assembly/transport protein CsgG [Agf (VF0103)] [Salmonella enterica subsp. enterica serovar Typhimurium str. LT2]
CS2_3_269_assembly.fasta	2	151357	152397	+	ompA	1-1041/1041	100.00	99.52	vfdb	AAF37887	(ompA) outer membrane protein A [OmpA (VF0236)] [Escherichia coli O18:K1:H7 str. RS218]
CS2_3_269_assembly.fasta	3	312176	313087	-	fimH	1-912/912	100.00	97.15	vfdb	NP_757248	(fimH) FimH protein precursor [Type 1 fimbriae (VF0221)] [Escherichia coli CFT073]
CS2_3_269_assembly.fasta	3	313098	313601	-	fimG	1-504/504	100.00	98.02	vfdb	NP_757247	(fimG) FimG protein precursor [Type 1 fimbriae (VF0221)] [Escherichia coli CFT073]
CS2_3_269_assembly.fasta	3	313614	314147	-	fimF	1-534/534	100.00	97.38	vfdb	NP_757245	(fimF) FimF protein precursor [Type 1 fimbriae (VF0221)] [Escherichia coli CFT073]
CS2_3_269_assembly.fasta	3	314154	316790	-	fimD	1-2637/2637	100.00	98.26	vfdb	NP_757244	(fimD) Outer membrane usher protein fimD precursor [Type 1 fimbriae (VF0221)] [Escherichia coli CFT073]
CS2_3_269_assembly.fasta	3	316857	317582	-	fimC	1-726/726	100.00	98.48	vfdb	NP_757243	(fimC) Chaperone protein fimC precursor [Type 1 fimbriae (VF0221)] [Escherichia coli CFT073]
CS2_3_269_assembly.fasta	3	317619	318158	-	fimI	1-540/540	100.00	98.33	vfdb	NP_757242	(fimI) Fimbrin-like protein fimI precursor [Type 1 fimbriae (VF0221)] [Escherichia coli CFT073]
CS2_3_269_assembly.fasta	3	318223	318828	-	fimA	1-606/606	100.00	92.24	vfdb	NP_757241	(fimA) Type-1 fimbrial protein A chain precursor [Type 1 fimbriae (VF0221)] [Escherichia coli CFT073]
CS2_3_269_assembly.fasta	3	319253	319849	-	fimE	1-597/597	100.00	98.66	vfdb	NP_757240	(fimE) Type 1 fimbriae Regulatory protein fimE [Type 1 fimbriae (VF0221)] [Escherichia coli CFT073]
CS2_3_269_assembly.fasta	3	320327	320929	-	fimB	1-603/603	100.00	98.18	vfdb	NP_757239	(fimB) Type 1 fimbriae Regulatory protein fimB [Type 1 fimbriae (VF0221)] [Escherichia coli CFT073]
CS2_3_269_assembly.fasta	32	11728	13509	+	iucA	1-1782/1782	100.00	99.83	vfdb	NP_709454	(iucA) aerobactin synthesis protein IucA [Aerobactin (VF0123)] [Shigella flexneri 2a str. 301]
CS2_3_269_assembly.fasta	32	13510	14457	+	iucB	1-948/948	100.00	99.79	vfdb	NP_709455	(iucB) aerobactin synthesis protein IucB [Aerobactin (VF0123)] [Shigella flexneri 2a str. 301]
CS2_3_269_assembly.fasta	32	14457	16199	+	iucC	1-1743/1743	100.00	98.16	vfdb	NP_755500	(iucC) aerobactin siderophore biosynthesis protein IucC [Aerobactin (VF0229)] [Escherichia coli CFT073]
CS2_3_269_assembly.fasta	32	16196	17517	+	iucD	1-1323/1338	98.80	96.30	vfdb	NP_755499	(iucD) L-lysine 6-monooxygenase IucD [Aerobactin (VF0229)] [Escherichia coli CFT073]
CS2_3_269_assembly.fasta	32	17455	19756	+	iutA	1-2280/2280	99.96	88.36	vfdb	NP_755498	(iutA) ferric aerobactin receptor precusor IutA [Aerobactin (VF0229)] [Escherichia coli CFT073]
CS2_3_269_assembly.fasta	32	20691	24591	+	sat	1-3900/3900	100.00	99.49	vfdb	NP_755494	(sat) Aecreted auto transpoter toxin [Sat (VF0231)] [Escherichia coli CFT073]
CS2_3_269_assembly.fasta	37	3354	5030	+	kpsD	1-1677/1677	100.00	99.05	vfdb	AAA21682	(kpsD) KpsD [K1 capsule (VF0239)] [Escherichia coli O18:K1:H7 str. RS218]
CS2_3_269_assembly.fasta	38	8291	9429	+	senB	2-1140/1140	99.91	99.74	vfdb	YP_406304	(senB) enterotoxin [ShET2 (VF0258)] [Shigella flexneri 2a str. 301]
CS2_3_269_assembly.fasta	41	749	1062	-	papB	1-315/315	99.68	98.41	vfdb		(papB) regulatory protein PapB [P fimbriae (VF0220)] [Escherichia coli CFT073]
CS2_3_269_assembly.fasta	41	1467	1700	+	papI	1-234/234	100.00	94.87	vfdb	NP_755468	(papI) regulatory protein PapI [P fimbriae (VF0220)] [Escherichia coli CFT073]
CS2_3_269_assembly.fasta	7	4857	5516	-	kpsT	1-660/660	100.00	100.00	vfdb	AAA24047	(kpsT) KpsT [K1 capsule (VF0239)] [Escherichia coli O18:K1:H7 str. RS218]
CS2_3_269_assembly.fasta	7	5513	6289	-	kpsM	1-777/777	100.00	99.87	vfdb	AAA24046	(kpsM) KpsM [K1 capsule (VF0239)] [Escherichia coli O18:K1:H7 str. RS218]
CS2_3_269_assembly.fasta	7	7349	7770	-	gspM	1-422/423	99.76	93.60	vfdb	YP_404609	(gspM) general secretion pathway protein M [T2SS (VF0333)] [Shigella dysenteriae Sd197]
CS2_3_269_assembly.fasta	7	7886	8746	-	gspL	1-861/861	100.00	94.77	vfdb	YP_404608	(gspL) general secretion pathway protein L [T2SS (VF0333)] [Shigella dysenteriae Sd197]
CS2_3_269_assembly.fasta	7	9061	10038	-	gspK	1-978/978	100.00	96.63	vfdb	YP_404607	(gspK) general secretion pathway protein K [T2SS (VF0333)] [Shigella dysenteriae Sd197]
CS2_3_269_assembly.fasta	7	10035	10604	-	gspJ	1-570/570	100.00	94.39	vfdb	YP_404606	(gspJ) general secretion pathway protein J [T2SS (VF0333)] [Shigella dysenteriae Sd197]
CS2_3_269_assembly.fasta	7	10637	11008	-	gspI	1-372/372	100.00	92.20	vfdb	YP_404605	(gspI) general secretion pathway protein I [T2SS (VF0333)] [Shigella dysenteriae Sd197]
CS2_3_269_assembly.fasta	7	11005	11535	-	gspH	1-531/531	100.00	94.73	vfdb	YP_404604	(gspH) general secretion pathway protein H [T2SS (VF0333)] [Shigella dysenteriae Sd197]
CS2_3_269_assembly.fasta	7	11572	12027	-	gspG	1-456/456	100.00	96.05	vfdb	YP_404603	(gspG) general secretion pathway protein G [T2SS (VF0333)] [Shigella dysenteriae Sd197]
CS2_3_269_assembly.fasta	7	12068	13267	-	gspF	1-1200/1200	100.00	94.17	vfdb	YP_404602	(gspF) general secretion pathway protein F [T2SS (VF0333)] [Shigella dysenteriae Sd197]
CS2_3_269_assembly.fasta	7	13267	14760	-	gspE	1-1494/1494	100.00	94.91	vfdb	YP_404601	(gspE) general secretion pathway protein E [T2SS (VF0333)] [Shigella dysenteriae Sd197]
CS2_3_269_assembly.fasta	7	14760	16610	-	gspD	1-1836/1836	100.00	96.06	vfdb	YP_404600	(gspD) general secretion pathway protein D [T2SS (VF0333)] [Shigella dysenteriae Sd197]
CS2_3_269_assembly.fasta	7	16850	17680	-	gspC	1-831/831	100.00	93.86	vfdb	YP_404599	(gspC) general secretion pathway protein C [T2SS (VF0333)] [Shigella dysenteriae Sd197]
CS2_3_269_assembly.fasta	73	257	808	+	papX	1-552/552	100.00	97.46	vfdb	NP_755457	(papX) PapX protein regulates flagellum synthesis to repress motility [P fimbriae (CVF425)] [Escherichia coli CFT073]
CS2_3_269_assembly.fasta	8	10972	11772	-	chuV	1-801/801	100.00	99.75	vfdb	NP_756180	(chuV) ATP-binding hydrophilic protein ChuV [Chu (VF0227)] [Escherichia coli CFT073]
CS2_3_269_assembly.fasta	8	11739	12731	-	chuU	1-993/993	100.00	99.50	vfdb	NP_756179	(chuU) heme permease protein ChuU [Chu (VF0227)] [Escherichia coli CFT073]
CS2_3_269_assembly.fasta	8	12780	13403	-	chuY	1-624/624	100.00	98.40	vfdb	NP_756178	(chuY) ChuY [Chu (VF0227)] [Escherichia coli CFT073]
CS2_3_269_assembly.fasta	8	13403	13897	-	chuX	1-495/495	100.00	100.00	vfdb	NP_756177	(chuX) putative heme-binding protein ChuX [Chu (VF0227)] [Escherichia coli CFT073]
CS2_3_269_assembly.fasta	8	13910	15247	-	chuW	1-1338/1338	100.00	99.10	vfdb	NP_756176	(chuW) Putative oxygen independent coproporphyrinogen III oxidase [Chu (VF0227)] [Escherichia coli CFT073]
CS2_3_269_assembly.fasta	8	15267	16259	-	chuT	1-993/993	100.00	99.70	vfdb	NP_756175	(chuT) periplasmic heme-binding protein ChuT [Chu (VF0227)] [Escherichia coli CFT073]
CS2_3_269_assembly.fasta	8	16901	18847	+	chuA	1-1947/1947	100.00	99.69	vfdb	NP_756170	(chuA) Outer membrane heme/hemoglobin receptor ChuA [Chu (VF0227)] [Escherichia coli CFT073]
CS2_3_269_assembly.fasta	8	18896	19924	+	chuS	1-1029/1029	100.00	99.51	vfdb	NP_756169	(chuS) heme oxygenase ChuS [Chu (VF0227)] [Escherichia coli CFT073]
CS2_3_269_assembly.fasta	9	131336	132082	-	entA	1-747/747	100.00	98.39	vfdb	NP_752614	(entA) 23-dihydro-23-dihydroxybenzoate dehydrogenase [Enterobactin (VF0228)] [Escherichia coli CFT073]
CS2_3_269_assembly.fasta	9	132082	132939	-	entB	1-858/858	100.00	99.18	vfdb	NP_752613	(entB) isochorismatase [Enterobactin (VF0228)] [Escherichia coli CFT073]
CS2_3_269_assembly.fasta	9	132953	134563	-	entE	1-1611/1611	100.00	99.13	vfdb	NP_752612	(entE) 23-dihydroxybenzoate-AMP ligase component of enterobactin synthase multienzyme complex [Enterobactin (VF0228)] [Escherichia coli CFT073]
CS2_3_269_assembly.fasta	9	134573	135760	-	entC	1-1188/1188	100.00	99.66	vfdb	NP_752611	(entC) isochorismate synthase 1 [Enterobactin (VF0228)] [Escherichia coli CFT073]
CS2_3_269_assembly.fasta	9	135937	136893	+	fepB	1-957/957	100.00	99.79	vfdb	NP_752610	(fepB) ferrienterobactin ABC transporter periplasmic binding protein [Enterobactin (VF0228)] [Escherichia coli CFT073]
CS2_3_269_assembly.fasta	9	136897	138147	-	entS	1-1251/1251	100.00	98.80	vfdb	NP_752609	(entS) enterobactin exporter iron-regulated [enterobactin (IA019)] [Escherichia coli CFT073]
CS2_3_269_assembly.fasta	9	138246	139262	+	fepD	1-1017/1017	100.00	99.51	vfdb	NP_752608	(fepD) ferrienterobactin ABC transporter permease [Enterobactin (VF0228)] [Escherichia coli CFT073]
CS2_3_269_assembly.fasta	9	139259	140251	+	fepG	1-993/993	100.00	99.80	vfdb	NP_752607	(fepG) iron-enterobactin ABC transporter permease [Enterobactin (VF0228)] [Escherichia coli CFT073]
CS2_3_269_assembly.fasta	9	140248	141063	+	fepC	1-816/816	100.00	99.27	vfdb	NP_752606	(fepC) ferrienterobactin ABC transporter ATPase [Enterobactin (VF0228)] [Escherichia coli CFT073]
CS2_3_269_assembly.fasta	9	142437	146290	-	entF	1-3854/3882	99.28	98.36	vfdb	NP_752604	(entF) enterobactin synthase multienzyme complex component ATP-dependent [Enterobactin (VF0228)] [Escherichia coli CFT073]
CS2_3_269_assembly.fasta	9	146508	147710	-	fes	1-1203/1203	100.00	99.75	vfdb	NP_752602	(fes) enterobactin/ferric enterobactin esterase [enterobactin (IA019)] [Escherichia coli CFT073]
CS2_3_269_assembly.fasta	9	147953	150193	+	fepA	1-2241/2241	100.00	98.88	vfdb	NP_752600	(fepA) ferrienterobactin outer membrane transporter [Enterobactin (VF0228)] [Escherichia coli CFT073]
CS2_3_269_assembly.fasta	9	150218	150879	+	entD	1-662/771	85.86	92.75	vfdb	NP_752599	(entD) phosphopantetheinyl transferase component of enterobactin synthase multienzyme complex [Enterobactin (VF0228)] [Escherichia coli CFT073]

## Sheet: CS2_3_270_VFDB-Abricate
#FILE	SEQUENCE	START	END	STRAND	GENE	COVERAGE	%COVERAGE	%IDENTITY	DATABASE	ACCESSION	PRODUCT	RESISTANCE
CS2_3_270_assembly.fasta	100	3936	5612	-	kpsD	1-1677/1677	100.00	99.05	vfdb	AAA21682	(kpsD) KpsD [K1 capsule (VF0239)] [Escherichia coli O18:K1:H7 str. RS218]
CS2_3_270_assembly.fasta	1031	1	1000	-	ompA	1-1000/1041	96.06	99.50	vfdb	AAF37887	(ompA) outer membrane protein A [OmpA (VF0236)] [Escherichia coli O18:K1:H7 str. RS218]
CS2_3_270_assembly.fasta	1063	78	1037	-	ybtA	1-960/960	100.00	99.48	vfdb	NP_405473	(ybtA) transcriptional regulator YbtA [Yersiniabactin (VF0136)] [Yersinia pestis CO92]
CS2_3_270_assembly.fasta	154	398	853	-	gspG	1-456/456	100.00	96.05	vfdb	YP_404603	(gspG) general secretion pathway protein G [T2SS (VF0333)] [Shigella dysenteriae Sd197]
CS2_3_270_assembly.fasta	154	894	2093	-	gspF	1-1200/1200	100.00	94.17	vfdb	YP_404602	(gspF) general secretion pathway protein F [T2SS (VF0333)] [Shigella dysenteriae Sd197]
CS2_3_270_assembly.fasta	154	2093	3586	-	gspE	1-1494/1494	100.00	94.91	vfdb	YP_404601	(gspE) general secretion pathway protein E [T2SS (VF0333)] [Shigella dysenteriae Sd197]
CS2_3_270_assembly.fasta	154	3586	5436	-	gspD	1-1836/1836	100.00	96.06	vfdb	YP_404600	(gspD) general secretion pathway protein D [T2SS (VF0333)] [Shigella dysenteriae Sd197]
CS2_3_270_assembly.fasta	154	5676	6506	-	gspC	1-831/831	100.00	93.86	vfdb	YP_404599	(gspC) general secretion pathway protein C [T2SS (VF0333)] [Shigella dysenteriae Sd197]
CS2_3_270_assembly.fasta	158	614	1367	-	yagV/ecpE	1-754/756	99.74	98.41	vfdb	NP_286006	(yagV/ecpE) E. coli common pilus chaperone EcpE [ECP (VF0404)] [Escherichia coli O157:H7 str. EDL933]
CS2_3_270_assembly.fasta	158	1291	2934	-	yagW/ecpD	1-1644/1644	100.00	99.15	vfdb	NP_286007	(yagW/ecpD) polymerized tip adhesin of ECP fibers [ECP (VF0404)] [Escherichia coli O157:H7 str. EDL933]
CS2_3_270_assembly.fasta	158	2924	5449	-	yagX/ecpC	1-2526/2526	100.00	97.66	vfdb	NP_286008	(yagX/ecpC) E. coli common pilus usher EcpC [ECP (VF0404)] [Escherichia coli O157:H7 str. EDL933]
CS2_3_270_assembly.fasta	158	5475	6143	-	yagY/ecpB	1-669/669	100.00	98.06	vfdb	NP_286009	(yagY/ecpB) E. coli common pilus chaperone EcpB [ECP (VF0404)] [Escherichia coli O157:H7 str. EDL933]
CS2_3_270_assembly.fasta	158	6200	6748	-	yagZ/ecpA	40-588/588	93.37	98.36	vfdb	NP_286010	(yagZ/ecpA) E. coli common pilus structural subunit EcpA [ECP (VF0404)] [Escherichia coli O157:H7 str. EDL933]
CS2_3_270_assembly.fasta	201	64	1368	-	ybtS	1-1305/1305	100.00	99.77	vfdb	NP_405477	(ybtS) salicylate synthase Irp9 [Yersiniabactin (VF0136)] [Yersinia pestis CO92]
CS2_3_270_assembly.fasta	201	1396	2676	-	ybtX	1-1281/1281	100.00	99.61	vfdb	NP_405476	(ybtX) putative signal transducer [Yersiniabactin (VF0136)] [Yersinia pestis CO92]
CS2_3_270_assembly.fasta	201	2669	4471	-	ybtQ	1-1803/1803	100.00	99.78	vfdb	NP_405475	(ybtQ) inner membrane ABC-transporter YbtQ [Yersiniabactin (VF0136)] [Yersinia pestis CO92]
CS2_3_270_assembly.fasta	201	4458	6193	-	ybtP	68-1803/1803	96.28	99.65	vfdb	NP_405474	(ybtP) lipoprotein inner membrane ABC-transporter [Yersiniabactin (VF0136)] [Yersinia pestis CO92]
CS2_3_270_assembly.fasta	224	1	807	+	chuT	187-993/993	81.27	99.75	vfdb	NP_756175	(chuT) periplasmic heme-binding protein ChuT [Chu (VF0227)] [Escherichia coli CFT073]
CS2_3_270_assembly.fasta	224	827	2164	+	chuW	1-1338/1338	100.00	99.10	vfdb	NP_756176	(chuW) Putative oxygen independent coproporphyrinogen III oxidase [Chu (VF0227)] [Escherichia coli CFT073]
CS2_3_270_assembly.fasta	224	2177	2671	+	chuX	1-495/495	100.00	100.00	vfdb	NP_756177	(chuX) putative heme-binding protein ChuX [Chu (VF0227)] [Escherichia coli CFT073]
CS2_3_270_assembly.fasta	224	2671	3294	+	chuY	1-624/624	100.00	98.40	vfdb	NP_756178	(chuY) ChuY [Chu (VF0227)] [Escherichia coli CFT073]
CS2_3_270_assembly.fasta	224	3343	4335	+	chuU	1-993/993	100.00	99.50	vfdb	NP_756179	(chuU) heme permease protein ChuU [Chu (VF0227)] [Escherichia coli CFT073]
CS2_3_270_assembly.fasta	224	4302	5102	+	chuV	1-801/801	100.00	99.75	vfdb	NP_756180	(chuV) ATP-binding hydrophilic protein ChuV [Chu (VF0227)] [Escherichia coli CFT073]
CS2_3_270_assembly.fasta	294	1	1138	+	entC	51-1188/1188	95.79	99.65	vfdb	NP_752611	(entC) isochorismate synthase 1 [Enterobactin (VF0228)] [Escherichia coli CFT073]
CS2_3_270_assembly.fasta	294	1148	2758	+	entE	1-1611/1611	100.00	99.13	vfdb	NP_752612	(entE) 23-dihydroxybenzoate-AMP ligase component of enterobactin synthase multienzyme complex [Enterobactin (VF0228)] [Escherichia coli CFT073]
CS2_3_270_assembly.fasta	294	2772	3629	+	entB	1-858/858	100.00	99.18	vfdb	NP_752613	(entB) isochorismatase [Enterobactin (VF0228)] [Escherichia coli CFT073]
CS2_3_270_assembly.fasta	294	3629	4375	+	entA	1-747/747	100.00	98.39	vfdb	NP_752614	(entA) 23-dihydro-23-dihydroxybenzoate dehydrogenase [Enterobactin (VF0228)] [Escherichia coli CFT073]
CS2_3_270_assembly.fasta	392	1	4038	-	fdeC	68-4105/4251	94.99	99.60	vfdb	YP_002390132	(fdeC) adhesin FdeC [FdeC (VF0506)] [Escherichia coli O45:K1:H7 str. S88]
CS2_3_270_assembly.fasta	411	182	603	-	gspM	1-422/423	99.76	93.60	vfdb	YP_404609	(gspM) general secretion pathway protein M [T2SS (VF0333)] [Shigella dysenteriae Sd197]
CS2_3_270_assembly.fasta	411	719	1579	-	gspL	1-861/861	100.00	94.77	vfdb	YP_404608	(gspL) general secretion pathway protein L [T2SS (VF0333)] [Shigella dysenteriae Sd197]
CS2_3_270_assembly.fasta	411	1894	2871	-	gspK	1-978/978	100.00	96.63	vfdb	YP_404607	(gspK) general secretion pathway protein K [T2SS (VF0333)] [Shigella dysenteriae Sd197]
CS2_3_270_assembly.fasta	411	2868	3437	-	gspJ	1-570/570	100.00	94.39	vfdb	YP_404606	(gspJ) general secretion pathway protein J [T2SS (VF0333)] [Shigella dysenteriae Sd197]
CS2_3_270_assembly.fasta	411	3470	3841	-	gspI	1-372/372	100.00	92.20	vfdb	YP_404605	(gspI) general secretion pathway protein I [T2SS (VF0333)] [Shigella dysenteriae Sd197]
CS2_3_270_assembly.fasta	501	1758	3186	-	aslA	1-1428/1428	100.00	98.46	vfdb	AAG10151	(aslA) putative arylsulfatase [AslA (VF0238)] [Escherichia coli O18:K1:H7 str. RS218]
CS2_3_270_assembly.fasta	517	307	1122	-	fepC	1-816/816	100.00	99.27	vfdb	NP_752606	(fepC) ferrienterobactin ABC transporter ATPase [Enterobactin (VF0228)] [Escherichia coli CFT073]
CS2_3_270_assembly.fasta	517	1119	2111	-	fepG	1-993/993	100.00	99.80	vfdb	NP_752607	(fepG) iron-enterobactin ABC transporter permease [Enterobactin (VF0228)] [Escherichia coli CFT073]
CS2_3_270_assembly.fasta	517	2108	3100	-	fepD	25-1017/1017	97.64	99.50	vfdb	NP_752608	(fepD) ferrienterobactin ABC transporter permease [Enterobactin (VF0228)] [Escherichia coli CFT073]
CS2_3_270_assembly.fasta	546	363	2924	+	fimD	1-2562/2637	97.16	98.20	vfdb	NP_757244	(fimD) Outer membrane usher protein fimD precursor [Type 1 fimbriae (VF0221)] [Escherichia coli CFT073]
CS2_3_270_assembly.fasta	569	251	1389	-	senB	2-1140/1140	99.91	99.74	vfdb	YP_406304	(senB) enterotoxin [ShET2 (VF0258)] [Shigella flexneri 2a str. 301]
CS2_3_270_assembly.fasta	60	1	3854	-	entF	1-3854/3882	99.28	98.36	vfdb	NP_752604	(entF) enterobactin synthase multienzyme complex component ATP-dependent [Enterobactin (VF0228)] [Escherichia coli CFT073]
CS2_3_270_assembly.fasta	60	4072	5274	-	fes	1-1203/1203	100.00	99.83	vfdb	NP_752602	(fes) enterobactin/ferric enterobactin esterase [enterobactin (IA019)] [Escherichia coli CFT073]
CS2_3_270_assembly.fasta	60	5517	7757	+	fepA	1-2241/2241	100.00	98.88	vfdb	NP_752600	(fepA) ferrienterobactin outer membrane transporter [Enterobactin (VF0228)] [Escherichia coli CFT073]
CS2_3_270_assembly.fasta	60	7782	8443	+	entD	1-662/771	85.86	92.75	vfdb	NP_752599	(entD) phosphopantetheinyl transferase component of enterobactin synthase multienzyme complex [Enterobactin (VF0228)] [Escherichia coli CFT073]
CS2_3_270_assembly.fasta	675	303	1331	-	chuS	1-1029/1029	100.00	99.51	vfdb	NP_756169	(chuS) heme oxygenase ChuS [Chu (VF0227)] [Escherichia coli CFT073]
CS2_3_270_assembly.fasta	693	54	1010	+	fepB	1-957/957	100.00	99.79	vfdb	NP_752610	(fepB) ferrienterobactin ABC transporter periplasmic binding protein [Enterobactin (VF0228)] [Escherichia coli CFT073]
CS2_3_270_assembly.fasta	693	1014	2201	-	entS	64-1251/1251	94.96	98.74	vfdb	NP_752609	(entS) enterobactin exporter iron-regulated [enterobactin (IA019)] [Escherichia coli CFT073]
CS2_3_270_assembly.fasta	7	1	6088	+	irp2	18-6106/6108	99.67	98.87	vfdb	NP_405472	(irp2) yersiniabactin biosynthetic protein Irp2 [Yersiniabactin (VF0136)] [Yersinia pestis CO92]
CS2_3_270_assembly.fasta	7	6178	15669	+	irp1	1-9492/9492	100.00	99.33	vfdb	NP_405471	(irp1) yersiniabactin biosynthetic protein Irp1 [Yersiniabactin (VF0136)] [Yersinia pestis CO92]
CS2_3_270_assembly.fasta	7	15666	16766	+	ybtU	1-1101/1101	100.00	99.73	vfdb	NP_405470	(ybtU) yersiniabactin biosynthetic protein YbtU [Yersiniabactin (VF0136)] [Yersinia pestis CO92]
CS2_3_270_assembly.fasta	7	16763	17566	+	ybtT	1-804/804	100.00	99.50	vfdb	NP_405469	(ybtT) yersiniabactin biosynthetic protein YbtT [Yersiniabactin (VF0136)] [Yersinia pestis CO92]
CS2_3_270_assembly.fasta	7	17570	19118	+	ybtE	1-1549/1578	98.16	99.81	vfdb	NP_405468	(ybtE) yersiniabactin siderophore biosynthetic protein [Yersiniabactin (VF0136)] [Yersinia pestis CO92]
CS2_3_270_assembly.fasta	72	8419	8970	+	papX	1-552/552	100.00	97.46	vfdb	NP_755457	(papX) PapX protein regulates flagellum synthesis to repress motility [P fimbriae (CVF425)] [Escherichia coli CFT073]
CS2_3_270_assembly.fasta	726	59	2060	+	fyuA	1-2002/2022	99.01	99.95	vfdb	NP_405467	(fyuA) pesticin/yersiniabactin receptor protein [Yersiniabactin (VF0136)] [Yersinia pestis CO92]
CS2_3_270_assembly.fasta	727	109	1020	-	fimH	1-912/912	100.00	97.15	vfdb	NP_757248	(fimH) FimH protein precursor [Type 1 fimbriae (VF0221)] [Escherichia coli CFT073]
CS2_3_270_assembly.fasta	727	1031	1534	-	fimG	1-504/504	100.00	98.02	vfdb	NP_757247	(fimG) FimG protein precursor [Type 1 fimbriae (VF0221)] [Escherichia coli CFT073]
CS2_3_270_assembly.fasta	727	1547	2050	-	fimF	31-534/534	94.38	97.42	vfdb	NP_757245	(fimF) FimF protein precursor [Type 1 fimbriae (VF0221)] [Escherichia coli CFT073]
CS2_3_270_assembly.fasta	868	150	755	+	fimA	1-606/606	100.00	92.24	vfdb	NP_757241	(fimA) Type-1 fimbrial protein A chain precursor [Type 1 fimbriae (VF0221)] [Escherichia coli CFT073]
CS2_3_270_assembly.fasta	868	820	1359	+	fimI	1-540/540	100.00	98.33	vfdb	NP_757242	(fimI) Fimbrin-like protein fimI precursor [Type 1 fimbriae (VF0221)] [Escherichia coli CFT073]
CS2_3_270_assembly.fasta	90	1	1479	+	iucA	304-1782/1782	83.00	99.86	vfdb	NP_709454	(iucA) aerobactin synthesis protein IucA [Aerobactin (VF0123)] [Shigella flexneri 2a str. 301]
CS2_3_270_assembly.fasta	90	1480	2427	+	iucB	1-948/948	100.00	99.79	vfdb	NP_709455	(iucB) aerobactin synthesis protein IucB [Aerobactin (VF0123)] [Shigella flexneri 2a str. 301]
CS2_3_270_assembly.fasta	90	2427	4169	+	iucC	1-1743/1743	100.00	98.16	vfdb	NP_755500	(iucC) aerobactin siderophore biosynthesis protein IucC [Aerobactin (VF0229)] [Escherichia coli CFT073]
CS2_3_270_assembly.fasta	90	4166	5487	+	iucD	1-1323/1338	98.80	96.30	vfdb	NP_755499	(iucD) L-lysine 6-monooxygenase IucD [Aerobactin (VF0229)] [Escherichia coli CFT073]
CS2_3_270_assembly.fasta	90	5425	7726	+	iutA	1-2280/2280	99.96	88.32	vfdb	NP_755498	(iutA) ferric aerobactin receptor precusor IutA [Aerobactin (VF0229)] [Escherichia coli CFT073]
CS2_3_270_assembly.fasta	933	491	1267	+	kpsM	1-777/777	100.00	99.87	vfdb	AAA24046	(kpsM) KpsM [K1 capsule (VF0239)] [Escherichia coli O18:K1:H7 str. RS218]

## Sheet: CS2_3_273_VFDB-Abricate
#FILE	SEQUENCE	START	END	STRAND	GENE	COVERAGE	%COVERAGE	%IDENTITY	DATABASE	ACCESSION	PRODUCT	RESISTANCE
CS2_3_273_assembly.fasta	1	80833	81288	-	csgB	1-456/456	99.78	83.59	vfdb	NP_460114	(csgB) minor curlin subunit precursor curli nucleator protein CsgB [Agf (VF0103)] [Salmonella enterica subsp. enterica serovar Typhimurium str. LT2]
CS2_3_273_assembly.fasta	1	82041	82691	+	csgD	1-651/651	100.00	81.26	vfdb	NP_460113	(csgD) DNA-binding transcriptional regulator CsgD [curli fibers/thin aggregative fimbriae (AGF) (AI094)] [Salmonella enterica subsp. enterica serovar Typhimurium str. LT2]
CS2_3_273_assembly.fasta	1	83110	83526	+	csgF	1-417/417	99.04	80.76	vfdb	NP_460111	(csgF) curli production assembly/transport protein CsgF [Agf (VF0103)] [Salmonella enterica subsp. enterica serovar Typhimurium str. LT2]
CS2_3_273_assembly.fasta	1	83553	84386	+	csgG	1-834/834	100.00	83.33	vfdb	NP_460110	(csgG) curli production assembly/transport protein CsgG [Agf (VF0103)] [Salmonella enterica subsp. enterica serovar Typhimurium str. LT2]
CS2_3_273_assembly.fasta	1	151357	152397	+	ompA	1-1041/1041	100.00	99.52	vfdb	AAF37887	(ompA) outer membrane protein A [OmpA (VF0236)] [Escherichia coli O18:K1:H7 str. RS218]
CS2_3_273_assembly.fasta	14	34310	34971	-	entD	1-662/771	85.86	92.75	vfdb	NP_752599	(entD) phosphopantetheinyl transferase component of enterobactin synthase multienzyme complex [Enterobactin (VF0228)] [Escherichia coli CFT073]
CS2_3_273_assembly.fasta	14	34996	37236	-	fepA	1-2241/2241	100.00	98.88	vfdb	NP_752600	(fepA) ferrienterobactin outer membrane transporter [Enterobactin (VF0228)] [Escherichia coli CFT073]
CS2_3_273_assembly.fasta	14	37479	38681	+	fes	1-1203/1203	100.00	99.83	vfdb	NP_752602	(fes) enterobactin/ferric enterobactin esterase [enterobactin (IA019)] [Escherichia coli CFT073]
CS2_3_273_assembly.fasta	14	38899	42752	+	entF	1-3854/3882	99.28	98.36	vfdb	NP_752604	(entF) enterobactin synthase multienzyme complex component ATP-dependent [Enterobactin (VF0228)] [Escherichia coli CFT073]
CS2_3_273_assembly.fasta	14	44126	44941	-	fepC	1-816/816	100.00	99.39	vfdb	NP_752606	(fepC) ferrienterobactin ABC transporter ATPase [Enterobactin (VF0228)] [Escherichia coli CFT073]
CS2_3_273_assembly.fasta	14	44938	45930	-	fepG	1-993/993	100.00	99.80	vfdb	NP_752607	(fepG) iron-enterobactin ABC transporter permease [Enterobactin (VF0228)] [Escherichia coli CFT073]
CS2_3_273_assembly.fasta	14	45927	46943	-	fepD	1-1017/1017	100.00	99.51	vfdb	NP_752608	(fepD) ferrienterobactin ABC transporter permease [Enterobactin (VF0228)] [Escherichia coli CFT073]
CS2_3_273_assembly.fasta	14	47042	48292	+	entS	1-1251/1251	100.00	98.80	vfdb	NP_752609	(entS) enterobactin exporter iron-regulated [enterobactin (IA019)] [Escherichia coli CFT073]
CS2_3_273_assembly.fasta	14	48296	49252	-	fepB	1-957/957	100.00	99.79	vfdb	NP_752610	(fepB) ferrienterobactin ABC transporter periplasmic binding protein [Enterobactin (VF0228)] [Escherichia coli CFT073]
CS2_3_273_assembly.fasta	14	49429	50616	+	entC	1-1188/1188	100.00	99.66	vfdb	NP_752611	(entC) isochorismate synthase 1 [Enterobactin (VF0228)] [Escherichia coli CFT073]
CS2_3_273_assembly.fasta	14	50626	52236	+	entE	1-1611/1611	100.00	99.13	vfdb	NP_752612	(entE) 23-dihydroxybenzoate-AMP ligase component of enterobactin synthase multienzyme complex [Enterobactin (VF0228)] [Escherichia coli CFT073]
CS2_3_273_assembly.fasta	14	52250	53107	+	entB	1-858/858	100.00	99.18	vfdb	NP_752613	(entB) isochorismatase [Enterobactin (VF0228)] [Escherichia coli CFT073]
CS2_3_273_assembly.fasta	14	53107	53853	+	entA	1-747/747	100.00	98.39	vfdb	NP_752614	(entA) 23-dihydro-23-dihydroxybenzoate dehydrogenase [Enterobactin (VF0228)] [Escherichia coli CFT073]
CS2_3_273_assembly.fasta	18	5778	6437	-	kpsT	1-660/660	100.00	100.00	vfdb	AAA24047	(kpsT) KpsT [K1 capsule (VF0239)] [Escherichia coli O18:K1:H7 str. RS218]
CS2_3_273_assembly.fasta	18	6434	7210	-	kpsM	1-777/777	100.00	99.87	vfdb	AAA24046	(kpsM) KpsM [K1 capsule (VF0239)] [Escherichia coli O18:K1:H7 str. RS218]
CS2_3_273_assembly.fasta	18	8270	8691	-	gspM	1-422/423	99.76	93.60	vfdb	YP_404609	(gspM) general secretion pathway protein M [T2SS (VF0333)] [Shigella dysenteriae Sd197]
CS2_3_273_assembly.fasta	18	8807	9667	-	gspL	1-861/861	100.00	94.77	vfdb	YP_404608	(gspL) general secretion pathway protein L [T2SS (VF0333)] [Shigella dysenteriae Sd197]
CS2_3_273_assembly.fasta	18	9982	10959	-	gspK	1-978/978	100.00	96.63	vfdb	YP_404607	(gspK) general secretion pathway protein K [T2SS (VF0333)] [Shigella dysenteriae Sd197]
CS2_3_273_assembly.fasta	18	10956	11525	-	gspJ	1-570/570	100.00	94.39	vfdb	YP_404606	(gspJ) general secretion pathway protein J [T2SS (VF0333)] [Shigella dysenteriae Sd197]
CS2_3_273_assembly.fasta	18	11558	11929	-	gspI	1-372/372	100.00	92.20	vfdb	YP_404605	(gspI) general secretion pathway protein I [T2SS (VF0333)] [Shigella dysenteriae Sd197]
CS2_3_273_assembly.fasta	18	11926	12456	-	gspH	1-531/531	100.00	94.73	vfdb	YP_404604	(gspH) general secretion pathway protein H [T2SS (VF0333)] [Shigella dysenteriae Sd197]
CS2_3_273_assembly.fasta	18	12493	12948	-	gspG	1-456/456	100.00	96.05	vfdb	YP_404603	(gspG) general secretion pathway protein G [T2SS (VF0333)] [Shigella dysenteriae Sd197]
CS2_3_273_assembly.fasta	18	12989	14188	-	gspF	1-1200/1200	100.00	94.17	vfdb	YP_404602	(gspF) general secretion pathway protein F [T2SS (VF0333)] [Shigella dysenteriae Sd197]
CS2_3_273_assembly.fasta	18	14188	15681	-	gspE	1-1494/1494	100.00	94.91	vfdb	YP_404601	(gspE) general secretion pathway protein E [T2SS (VF0333)] [Shigella dysenteriae Sd197]
CS2_3_273_assembly.fasta	18	15681	17531	-	gspD	1-1836/1836	100.00	96.06	vfdb	YP_404600	(gspD) general secretion pathway protein D [T2SS (VF0333)] [Shigella dysenteriae Sd197]
CS2_3_273_assembly.fasta	18	17771	18601	-	gspC	1-831/831	100.00	93.86	vfdb	YP_404599	(gspC) general secretion pathway protein C [T2SS (VF0333)] [Shigella dysenteriae Sd197]
CS2_3_273_assembly.fasta	2	312176	313087	-	fimH	1-912/912	100.00	97.15	vfdb	NP_757248	(fimH) FimH protein precursor [Type 1 fimbriae (VF0221)] [Escherichia coli CFT073]
CS2_3_273_assembly.fasta	2	313098	313601	-	fimG	1-504/504	100.00	98.02	vfdb	NP_757247	(fimG) FimG protein precursor [Type 1 fimbriae (VF0221)] [Escherichia coli CFT073]
CS2_3_273_assembly.fasta	2	313614	314147	-	fimF	1-534/534	100.00	97.38	vfdb	NP_757245	(fimF) FimF protein precursor [Type 1 fimbriae (VF0221)] [Escherichia coli CFT073]
CS2_3_273_assembly.fasta	2	314154	316790	-	fimD	1-2637/2637	100.00	98.26	vfdb	NP_757244	(fimD) Outer membrane usher protein fimD precursor [Type 1 fimbriae (VF0221)] [Escherichia coli CFT073]
CS2_3_273_assembly.fasta	2	316857	317582	-	fimC	1-726/726	100.00	98.48	vfdb	NP_757243	(fimC) Chaperone protein fimC precursor [Type 1 fimbriae (VF0221)] [Escherichia coli CFT073]
CS2_3_273_assembly.fasta	2	317619	318158	-	fimI	1-540/540	100.00	98.33	vfdb	NP_757242	(fimI) Fimbrin-like protein fimI precursor [Type 1 fimbriae (VF0221)] [Escherichia coli CFT073]
CS2_3_273_assembly.fasta	2	318223	318828	-	fimA	1-606/606	100.00	92.24	vfdb	NP_757241	(fimA) Type-1 fimbrial protein A chain precursor [Type 1 fimbriae (VF0221)] [Escherichia coli CFT073]
CS2_3_273_assembly.fasta	2	319253	319849	-	fimE	1-597/597	100.00	98.66	vfdb	NP_757240	(fimE) Type 1 fimbriae Regulatory protein fimE [Type 1 fimbriae (VF0221)] [Escherichia coli CFT073]
CS2_3_273_assembly.fasta	2	320327	320929	-	fimB	1-603/603	100.00	98.18	vfdb	NP_757239	(fimB) Type 1 fimbriae Regulatory protein fimB [Type 1 fimbriae (VF0221)] [Escherichia coli CFT073]
CS2_3_273_assembly.fasta	20	36688	38116	-	aslA	1-1428/1428	100.00	98.46	vfdb	AAG10151	(aslA) putative arylsulfatase [AslA (VF0238)] [Escherichia coli O18:K1:H7 str. RS218]
CS2_3_273_assembly.fasta	22	15501	19751	-	fdeC	1-4251/4251	100.00	99.62	vfdb	YP_002390132	(fdeC) adhesin FdeC [FdeC (VF0506)] [Escherichia coli O45:K1:H7 str. S88]
CS2_3_273_assembly.fasta	22	29004	29594	+	ykgK/ecpR	1-591/591	100.00	99.32	vfdb	NP_286011	(ykgK/ecpR) regulator protein EcpR [ECP (VF0404)] [Escherichia coli O157:H7 str. EDL933]
CS2_3_273_assembly.fasta	22	29669	30256	+	yagZ/ecpA	1-588/588	100.00	98.47	vfdb	NP_286010	(yagZ/ecpA) E. coli common pilus structural subunit EcpA [ECP (VF0404)] [Escherichia coli O157:H7 str. EDL933]
CS2_3_273_assembly.fasta	22	30313	30981	+	yagY/ecpB	1-669/669	100.00	98.06	vfdb	NP_286009	(yagY/ecpB) E. coli common pilus chaperone EcpB [ECP (VF0404)] [Escherichia coli O157:H7 str. EDL933]
CS2_3_273_assembly.fasta	22	31007	33532	+	yagX/ecpC	1-2526/2526	100.00	97.66	vfdb	NP_286008	(yagX/ecpC) E. coli common pilus usher EcpC [ECP (VF0404)] [Escherichia coli O157:H7 str. EDL933]
CS2_3_273_assembly.fasta	22	33522	35165	+	yagW/ecpD	1-1644/1644	100.00	99.15	vfdb	NP_286007	(yagW/ecpD) polymerized tip adhesin of ECP fibers [ECP (VF0404)] [Escherichia coli O157:H7 str. EDL933]
CS2_3_273_assembly.fasta	22	35089	35842	+	yagV/ecpE	1-754/756	99.74	98.41	vfdb	NP_286006	(yagV/ecpE) E. coli common pilus chaperone EcpE [ECP (VF0404)] [Escherichia coli O157:H7 str. EDL933]
CS2_3_273_assembly.fasta	22	39459	43590	+	vat	1-4131/4131	100.00	99.69	vfdb	NP_752330	(vat) Haemoglobin protease [Tsh (VF0233)] [Escherichia coli CFT073]
CS2_3_273_assembly.fasta	37	748	1061	-	papB	1-315/315	99.68	98.41	vfdb		(papB) regulatory protein PapB [P fimbriae (VF0220)] [Escherichia coli CFT073]
CS2_3_273_assembly.fasta	37	1466	1699	+	papI	1-234/234	100.00	94.87	vfdb	NP_755468	(papI) regulatory protein PapI [P fimbriae (VF0220)] [Escherichia coli CFT073]
CS2_3_273_assembly.fasta	37	10166	11947	+	iucA	1-1782/1782	100.00	99.83	vfdb	NP_709454	(iucA) aerobactin synthesis protein IucA [Aerobactin (VF0123)] [Shigella flexneri 2a str. 301]
CS2_3_273_assembly.fasta	37	11948	12895	+	iucB	1-948/948	100.00	99.79	vfdb	NP_709455	(iucB) aerobactin synthesis protein IucB [Aerobactin (VF0123)] [Shigella flexneri 2a str. 301]
CS2_3_273_assembly.fasta	37	12895	14637	+	iucC	1-1743/1743	100.00	98.16	vfdb	NP_755500	(iucC) aerobactin siderophore biosynthesis protein IucC [Aerobactin (VF0229)] [Escherichia coli CFT073]
CS2_3_273_assembly.fasta	37	14634	15955	+	iucD	1-1323/1338	98.80	96.30	vfdb	NP_755499	(iucD) L-lysine 6-monooxygenase IucD [Aerobactin (VF0229)] [Escherichia coli CFT073]
CS2_3_273_assembly.fasta	37	15893	18194	+	iutA	1-2280/2280	99.96	88.36	vfdb	NP_755498	(iutA) ferric aerobactin receptor precusor IutA [Aerobactin (VF0229)] [Escherichia coli CFT073]
CS2_3_273_assembly.fasta	37	19129	23029	+	sat	1-3900/3900	100.00	99.49	vfdb	NP_755494	(sat) Aecreted auto transpoter toxin [Sat (VF0231)] [Escherichia coli CFT073]
CS2_3_273_assembly.fasta	43	4782	6458	-	kpsD	1-1677/1677	100.00	99.05	vfdb	AAA21682	(kpsD) KpsD [K1 capsule (VF0239)] [Escherichia coli O18:K1:H7 str. RS218]
CS2_3_273_assembly.fasta	52	941	2079	-	senB	2-1140/1140	99.91	99.74	vfdb	YP_406304	(senB) enterotoxin [ShET2 (VF0258)] [Shigella flexneri 2a str. 301]
CS2_3_273_assembly.fasta	6	10972	11772	-	chuV	1-801/801	100.00	99.75	vfdb	NP_756180	(chuV) ATP-binding hydrophilic protein ChuV [Chu (VF0227)] [Escherichia coli CFT073]
CS2_3_273_assembly.fasta	6	11739	12731	-	chuU	1-993/993	100.00	99.50	vfdb	NP_756179	(chuU) heme permease protein ChuU [Chu (VF0227)] [Escherichia coli CFT073]
CS2_3_273_assembly.fasta	6	12780	13403	-	chuY	1-624/624	100.00	98.40	vfdb	NP_756178	(chuY) ChuY [Chu (VF0227)] [Escherichia coli CFT073]
CS2_3_273_assembly.fasta	6	13403	13897	-	chuX	1-495/495	100.00	100.00	vfdb	NP_756177	(chuX) putative heme-binding protein ChuX [Chu (VF0227)] [Escherichia coli CFT073]
CS2_3_273_assembly.fasta	6	13910	15247	-	chuW	1-1338/1338	100.00	99.10	vfdb	NP_756176	(chuW) Putative oxygen independent coproporphyrinogen III oxidase [Chu (VF0227)] [Escherichia coli CFT073]
CS2_3_273_assembly.fasta	6	15267	16259	-	chuT	1-993/993	100.00	99.70	vfdb	NP_756175	(chuT) periplasmic heme-binding protein ChuT [Chu (VF0227)] [Escherichia coli CFT073]
CS2_3_273_assembly.fasta	6	16901	18847	+	chuA	1-1947/1947	100.00	99.69	vfdb	NP_756170	(chuA) Outer membrane heme/hemoglobin receptor ChuA [Chu (VF0227)] [Escherichia coli CFT073]
CS2_3_273_assembly.fasta	6	18896	19924	+	chuS	1-1029/1029	100.00	99.51	vfdb	NP_756169	(chuS) heme oxygenase ChuS [Chu (VF0227)] [Escherichia coli CFT073]
CS2_3_273_assembly.fasta	77	257	808	+	papX	1-552/552	100.00	97.46	vfdb	NP_755457	(papX) PapX protein regulates flagellum synthesis to repress motility [P fimbriae (CVF425)] [Escherichia coli CFT073]
CS2_3_273_assembly.fasta	9	133674	135695	-	fyuA	1-2022/2022	100.00	99.95	vfdb	NP_405467	(fyuA) pesticin/yersiniabactin receptor protein [Yersiniabactin (VF0136)] [Yersinia pestis CO92]
CS2_3_273_assembly.fasta	9	135826	137403	-	ybtE	1-1578/1578	100.00	99.81	vfdb	NP_405468	(ybtE) yersiniabactin siderophore biosynthetic protein [Yersiniabactin (VF0136)] [Yersinia pestis CO92]
CS2_3_273_assembly.fasta	9	137407	138210	-	ybtT	1-804/804	100.00	99.50	vfdb	NP_405469	(ybtT) yersiniabactin biosynthetic protein YbtT [Yersiniabactin (VF0136)] [Yersinia pestis CO92]
CS2_3_273_assembly.fasta	9	138207	139307	-	ybtU	1-1101/1101	100.00	99.73	vfdb	NP_405470	(ybtU) yersiniabactin biosynthetic protein YbtU [Yersiniabactin (VF0136)] [Yersinia pestis CO92]
CS2_3_273_assembly.fasta	9	139304	148795	-	irp1	1-9492/9492	100.00	99.33	vfdb	NP_405471	(irp1) yersiniabactin biosynthetic protein Irp1 [Yersiniabactin (VF0136)] [Yersinia pestis CO92]
CS2_3_273_assembly.fasta	9	148885	154989	-	irp2	1-6106/6108	99.95	98.87	vfdb	NP_405472	(irp2) yersiniabactin biosynthetic protein Irp2 [Yersiniabactin (VF0136)] [Yersinia pestis CO92]
CS2_3_273_assembly.fasta	9	155180	156139	-	ybtA	1-960/960	100.00	99.48	vfdb	NP_405473	(ybtA) transcriptional regulator YbtA [Yersiniabactin (VF0136)] [Yersinia pestis CO92]
CS2_3_273_assembly.fasta	9	156306	158108	+	ybtP	1-1803/1803	100.00	99.61	vfdb	NP_405474	(ybtP) lipoprotein inner membrane ABC-transporter [Yersiniabactin (VF0136)] [Yersinia pestis CO92]
CS2_3_273_assembly.fasta	9	158095	159897	+	ybtQ	1-1803/1803	100.00	99.78	vfdb	NP_405475	(ybtQ) inner membrane ABC-transporter YbtQ [Yersiniabactin (VF0136)] [Yersinia pestis CO92]
CS2_3_273_assembly.fasta	9	159890	161170	+	ybtX	1-1281/1281	100.00	99.61	vfdb	NP_405476	(ybtX) putative signal transducer [Yersiniabactin (VF0136)] [Yersinia pestis CO92]
CS2_3_273_assembly.fasta	9	161198	162502	+	ybtS	1-1305/1305	100.00	99.77	vfdb	NP_405477	(ybtS) salicylate synthase Irp9 [Yersiniabactin (VF0136)] [Yersinia pestis CO92]

## Sheet: CS2_3_275_VFDB-Abricate
#FILE	SEQUENCE	START	END	STRAND	GENE	COVERAGE	%COVERAGE	%IDENTITY	DATABASE	ACCESSION	PRODUCT
CS2_3_275_1_assembly.fasta	1	267852	268892	-	ompA	1-1041/1041	100.00	99.52	vfdb	AAF37887	(ompA) outer membrane protein A [OmpA (VF0236)] [Escherichia coli O18:K1:H7 str. RS218]
CS2_3_275_1_assembly.fasta	1	335863	336696	-	csgG	1-834/834	100.00	83.33	vfdb	NP_460110	(csgG) curli production assembly/transport protein CsgG [Agf (VF0103)] [Salmonella enterica subsp. enterica serovar Typhimurium str. LT2]
CS2_3_275_1_assembly.fasta	1	336723	337139	-	csgF	1-417/417	99.04	80.76	vfdb	NP_460111	(csgF) curli production assembly/transport protein CsgF [Agf (VF0103)] [Salmonella enterica subsp. enterica serovar Typhimurium str. LT2]
CS2_3_275_1_assembly.fasta	1	337558	338208	-	csgD	1-651/651	100.00	81.26	vfdb	NP_460113	(csgD) DNA-binding transcriptional regulator CsgD [curli fibers/thin aggregative fimbriae (AGF) (AI094)] [Salmonella enterica subsp. enterica serovar Typhimurium str. LT2]
CS2_3_275_1_assembly.fasta	1	338961	339416	+	csgB	1-456/456	99.78	83.59	vfdb	NP_460114	(csgB) minor curlin subunit precursor curli nucleator protein CsgB [Agf (VF0103)] [Salmonella enterica subsp. enterica serovar Typhimurium str. LT2]
CS2_3_275_1_assembly.fasta	13	34310	34971	-	entD	1-662/771	85.86	92.75	vfdb	NP_752599	(entD) phosphopantetheinyl transferase component of enterobactin synthase multienzyme complex [Enterobactin (VF0228)] [Escherichia coli CFT073]
CS2_3_275_1_assembly.fasta	13	34996	37236	-	fepA	1-2241/2241	100.00	98.88	vfdb	NP_752600	(fepA) ferrienterobactin outer membrane transporter [Enterobactin (VF0228)] [Escherichia coli CFT073]
CS2_3_275_1_assembly.fasta	13	37479	38681	+	fes	1-1203/1203	100.00	99.83	vfdb	NP_752602	(fes) enterobactin/ferric enterobactin esterase [enterobactin (IA019)] [Escherichia coli CFT073]
CS2_3_275_1_assembly.fasta	13	38899	42752	+	entF	1-3854/3882	99.28	98.36	vfdb	NP_752604	(entF) enterobactin synthase multienzyme complex component ATP-dependent [Enterobactin (VF0228)] [Escherichia coli CFT073]
CS2_3_275_1_assembly.fasta	13	44126	44941	-	fepC	1-816/816	100.00	99.39	vfdb	NP_752606	(fepC) ferrienterobactin ABC transporter ATPase [Enterobactin (VF0228)] [Escherichia coli CFT073]
CS2_3_275_1_assembly.fasta	13	44938	45930	-	fepG	1-993/993	100.00	99.80	vfdb	NP_752607	(fepG) iron-enterobactin ABC transporter permease [Enterobactin (VF0228)] [Escherichia coli CFT073]
CS2_3_275_1_assembly.fasta	13	45927	46943	-	fepD	1-1017/1017	100.00	99.51	vfdb	NP_752608	(fepD) ferrienterobactin ABC transporter permease [Enterobactin (VF0228)] [Escherichia coli CFT073]
CS2_3_275_1_assembly.fasta	13	47042	48292	+	entS	1-1251/1251	100.00	98.80	vfdb	NP_752609	(entS) enterobactin exporter iron-regulated [enterobactin (IA019)] [Escherichia coli CFT073]
CS2_3_275_1_assembly.fasta	13	48296	49252	-	fepB	1-957/957	100.00	99.79	vfdb	NP_752610	(fepB) ferrienterobactin ABC transporter periplasmic binding protein [Enterobactin (VF0228)] [Escherichia coli CFT073]
CS2_3_275_1_assembly.fasta	13	49429	50616	+	entC	1-1188/1188	100.00	99.66	vfdb	NP_752611	(entC) isochorismate synthase 1 [Enterobactin (VF0228)] [Escherichia coli CFT073]
CS2_3_275_1_assembly.fasta	13	50626	52236	+	entE	1-1611/1611	100.00	99.13	vfdb	NP_752612	(entE) 23-dihydroxybenzoate-AMP ligase component of enterobactin synthase multienzyme complex [Enterobactin (VF0228)] [Escherichia coli CFT073]
CS2_3_275_1_assembly.fasta	13	52250	53107	+	entB	1-858/858	100.00	99.18	vfdb	NP_752613	(entB) isochorismatase [Enterobactin (VF0228)] [Escherichia coli CFT073]
CS2_3_275_1_assembly.fasta	13	53107	53853	+	entA	1-747/747	100.00	98.39	vfdb	NP_752614	(entA) 23-dihydro-23-dihydroxybenzoate dehydrogenase [Enterobactin (VF0228)] [Escherichia coli CFT073]
CS2_3_275_1_assembly.fasta	17	22806	27056	-	fdeC	1-4251/4251	100.00	99.62	vfdb	YP_002390132	(fdeC) adhesin FdeC [FdeC (VF0506)] [Escherichia coli O45:K1:H7 str. S88]
CS2_3_275_1_assembly.fasta	17	36309	36899	+	ykgK/ecpR	1-591/591	100.00	99.32	vfdb	NP_286011	(ykgK/ecpR) regulator protein EcpR [ECP (VF0404)] [Escherichia coli O157:H7 str. EDL933]
CS2_3_275_1_assembly.fasta	17	36974	37561	+	yagZ/ecpA	1-588/588	100.00	98.47	vfdb	NP_286010	(yagZ/ecpA) E. coli common pilus structural subunit EcpA [ECP (VF0404)] [Escherichia coli O157:H7 str. EDL933]
CS2_3_275_1_assembly.fasta	17	37618	38286	+	yagY/ecpB	1-669/669	100.00	98.06	vfdb	NP_286009	(yagY/ecpB) E. coli common pilus chaperone EcpB [ECP (VF0404)] [Escherichia coli O157:H7 str. EDL933]
CS2_3_275_1_assembly.fasta	17	38312	40837	+	yagX/ecpC	1-2526/2526	100.00	97.66	vfdb	NP_286008	(yagX/ecpC) E. coli common pilus usher EcpC [ECP (VF0404)] [Escherichia coli O157:H7 str. EDL933]
CS2_3_275_1_assembly.fasta	17	40827	42470	+	yagW/ecpD	1-1644/1644	100.00	99.15	vfdb	NP_286007	(yagW/ecpD) polymerized tip adhesin of ECP fibers [ECP (VF0404)] [Escherichia coli O157:H7 str. EDL933]
CS2_3_275_1_assembly.fasta	17	42394	43147	+	yagV/ecpE	1-754/756	99.74	98.41	vfdb	NP_286006	(yagV/ecpE) E. coli common pilus chaperone EcpE [ECP (VF0404)] [Escherichia coli O157:H7 str. EDL933]
CS2_3_275_1_assembly.fasta	17	46764	50895	+	vat	1-4131/4131	100.00	99.69	vfdb	NP_752330	(vat) Haemoglobin protease [Tsh (VF0233)] [Escherichia coli CFT073]
CS2_3_275_1_assembly.fasta	2	15171	16475	-	ybtS	1-1305/1305	100.00	99.77	vfdb	NP_405477	(ybtS) salicylate synthase Irp9 [Yersiniabactin (VF0136)] [Yersinia pestis CO92]
CS2_3_275_1_assembly.fasta	2	16503	17783	-	ybtX	1-1281/1281	100.00	99.61	vfdb	NP_405476	(ybtX) putative signal transducer [Yersiniabactin (VF0136)] [Yersinia pestis CO92]
CS2_3_275_1_assembly.fasta	2	17776	19578	-	ybtQ	1-1803/1803	100.00	99.78	vfdb	NP_405475	(ybtQ) inner membrane ABC-transporter YbtQ [Yersiniabactin (VF0136)] [Yersinia pestis CO92]
CS2_3_275_1_assembly.fasta	2	19565	21367	-	ybtP	1-1803/1803	100.00	99.61	vfdb	NP_405474	(ybtP) lipoprotein inner membrane ABC-transporter [Yersiniabactin (VF0136)] [Yersinia pestis CO92]
CS2_3_275_1_assembly.fasta	2	21534	22493	+	ybtA	1-960/960	100.00	99.48	vfdb	NP_405473	(ybtA) transcriptional regulator YbtA [Yersiniabactin (VF0136)] [Yersinia pestis CO92]
CS2_3_275_1_assembly.fasta	2	22684	28788	+	irp2	1-6106/6108	99.95	98.87	vfdb	NP_405472	(irp2) yersiniabactin biosynthetic protein Irp2 [Yersiniabactin (VF0136)] [Yersinia pestis CO92]
CS2_3_275_1_assembly.fasta	2	28878	38369	+	irp1	1-9492/9492	100.00	99.33	vfdb	NP_405471	(irp1) yersiniabactin biosynthetic protein Irp1 [Yersiniabactin (VF0136)] [Yersinia pestis CO92]
CS2_3_275_1_assembly.fasta	2	38366	39466	+	ybtU	1-1101/1101	100.00	99.73	vfdb	NP_405470	(ybtU) yersiniabactin biosynthetic protein YbtU [Yersiniabactin (VF0136)] [Yersinia pestis CO92]
CS2_3_275_1_assembly.fasta	2	39463	40266	+	ybtT	1-804/804	100.00	99.50	vfdb	NP_405469	(ybtT) yersiniabactin biosynthetic protein YbtT [Yersiniabactin (VF0136)] [Yersinia pestis CO92]
CS2_3_275_1_assembly.fasta	2	40270	41847	+	ybtE	1-1578/1578	100.00	99.81	vfdb	NP_405468	(ybtE) yersiniabactin siderophore biosynthetic protein [Yersiniabactin (VF0136)] [Yersinia pestis CO92]
CS2_3_275_1_assembly.fasta	2	41978	43999	+	fyuA	1-2022/2022	100.00	99.95	vfdb	NP_405467	(fyuA) pesticin/yersiniabactin receptor protein [Yersiniabactin (VF0136)] [Yersinia pestis CO92]
CS2_3_275_1_assembly.fasta	20	5180	5839	-	kpsT	1-660/660	100.00	100.00	vfdb	AAA24047	(kpsT) KpsT [K1 capsule (VF0239)] [Escherichia coli O18:K1:H7 str. RS218]
CS2_3_275_1_assembly.fasta	20	5836	6612	-	kpsM	1-777/777	100.00	99.87	vfdb	AAA24046	(kpsM) KpsM [K1 capsule (VF0239)] [Escherichia coli O18:K1:H7 str. RS218]
CS2_3_275_1_assembly.fasta	20	7672	8093	-	gspM	1-422/423	99.76	93.60	vfdb	YP_404609	(gspM) general secretion pathway protein M [T2SS (VF0333)] [Shigella dysenteriae Sd197]
CS2_3_275_1_assembly.fasta	20	8209	9069	-	gspL	1-861/861	100.00	94.77	vfdb	YP_404608	(gspL) general secretion pathway protein L [T2SS (VF0333)] [Shigella dysenteriae Sd197]
CS2_3_275_1_assembly.fasta	20	9384	10361	-	gspK	1-978/978	100.00	96.63	vfdb	YP_404607	(gspK) general secretion pathway protein K [T2SS (VF0333)] [Shigella dysenteriae Sd197]
CS2_3_275_1_assembly.fasta	20	10358	10927	-	gspJ	1-570/570	100.00	94.39	vfdb	YP_404606	(gspJ) general secretion pathway protein J [T2SS (VF0333)] [Shigella dysenteriae Sd197]
CS2_3_275_1_assembly.fasta	20	10960	11331	-	gspI	1-372/372	100.00	92.20	vfdb	YP_404605	(gspI) general secretion pathway protein I [T2SS (VF0333)] [Shigella dysenteriae Sd197]
CS2_3_275_1_assembly.fasta	20	11328	11858	-	gspH	1-531/531	100.00	94.73	vfdb	YP_404604	(gspH) general secretion pathway protein H [T2SS (VF0333)] [Shigella dysenteriae Sd197]
CS2_3_275_1_assembly.fasta	20	11895	12350	-	gspG	1-456/456	100.00	96.05	vfdb	YP_404603	(gspG) general secretion pathway protein G [T2SS (VF0333)] [Shigella dysenteriae Sd197]
CS2_3_275_1_assembly.fasta	20	12391	13590	-	gspF	1-1200/1200	100.00	94.17	vfdb	YP_404602	(gspF) general secretion pathway protein F [T2SS (VF0333)] [Shigella dysenteriae Sd197]
CS2_3_275_1_assembly.fasta	20	13590	15083	-	gspE	1-1494/1494	100.00	94.91	vfdb	YP_404601	(gspE) general secretion pathway protein E [T2SS (VF0333)] [Shigella dysenteriae Sd197]
CS2_3_275_1_assembly.fasta	20	15083	16933	-	gspD	1-1836/1836	100.00	96.06	vfdb	YP_404600	(gspD) general secretion pathway protein D [T2SS (VF0333)] [Shigella dysenteriae Sd197]
CS2_3_275_1_assembly.fasta	20	17173	18003	-	gspC	1-831/831	100.00	93.86	vfdb	YP_404599	(gspC) general secretion pathway protein C [T2SS (VF0333)] [Shigella dysenteriae Sd197]
CS2_3_275_1_assembly.fasta	27	36688	38116	-	aslA	1-1428/1428	100.00	98.46	vfdb	AAG10151	(aslA) putative arylsulfatase [AslA (VF0238)] [Escherichia coli O18:K1:H7 str. RS218]
CS2_3_275_1_assembly.fasta	33	23	619	-	fimE	1-597/597	100.00	98.66	vfdb	NP_757240	(fimE) Type 1 fimbriae Regulatory protein fimE [Type 1 fimbriae (VF0221)] [Escherichia coli CFT073]
CS2_3_275_1_assembly.fasta	33	1097	1699	-	fimB	1-603/603	100.00	98.18	vfdb	NP_757239	(fimB) Type 1 fimbriae Regulatory protein fimB [Type 1 fimbriae (VF0221)] [Escherichia coli CFT073]
CS2_3_275_1_assembly.fasta	38	748	1061	-	papB	1-315/315	99.68	98.41	vfdb		(papB) regulatory protein PapB [P fimbriae (VF0220)] [Escherichia coli CFT073]
CS2_3_275_1_assembly.fasta	38	1466	1699	+	papI	1-234/234	100.00	94.87	vfdb	NP_755468	(papI) regulatory protein PapI [P fimbriae (VF0220)] [Escherichia coli CFT073]
CS2_3_275_1_assembly.fasta	38	10166	11947	+	iucA	1-1782/1782	100.00	99.83	vfdb	NP_709454	(iucA) aerobactin synthesis protein IucA [Aerobactin (VF0123)] [Shigella flexneri 2a str. 301]
CS2_3_275_1_assembly.fasta	38	11948	12895	+	iucB	1-948/948	100.00	99.79	vfdb	NP_709455	(iucB) aerobactin synthesis protein IucB [Aerobactin (VF0123)] [Shigella flexneri 2a str. 301]
CS2_3_275_1_assembly.fasta	38	12895	14637	+	iucC	1-1743/1743	100.00	98.16	vfdb	NP_755500	(iucC) aerobactin siderophore biosynthesis protein IucC [Aerobactin (VF0229)] [Escherichia coli CFT073]
CS2_3_275_1_assembly.fasta	38	14634	15955	+	iucD	1-1323/1338	98.80	96.30	vfdb	NP_755499	(iucD) L-lysine 6-monooxygenase IucD [Aerobactin (VF0229)] [Escherichia coli CFT073]
CS2_3_275_1_assembly.fasta	38	15893	18194	+	iutA	1-2280/2280	99.96	88.36	vfdb	NP_755498	(iutA) ferric aerobactin receptor precusor IutA [Aerobactin (VF0229)] [Escherichia coli CFT073]
CS2_3_275_1_assembly.fasta	38	19129	23029	+	sat	1-3900/3900	100.00	99.46	vfdb	NP_755494	(sat) Aecreted auto transpoter toxin [Sat (VF0231)] [Escherichia coli CFT073]
CS2_3_275_1_assembly.fasta	4	312176	313087	-	fimH	1-912/912	100.00	97.15	vfdb	NP_757248	(fimH) FimH protein precursor [Type 1 fimbriae (VF0221)] [Escherichia coli CFT073]
CS2_3_275_1_assembly.fasta	4	313098	313601	-	fimG	1-504/504	100.00	98.02	vfdb	NP_757247	(fimG) FimG protein precursor [Type 1 fimbriae (VF0221)] [Escherichia coli CFT073]
CS2_3_275_1_assembly.fasta	4	313614	314147	-	fimF	1-534/534	100.00	97.38	vfdb	NP_757245	(fimF) FimF protein precursor [Type 1 fimbriae (VF0221)] [Escherichia coli CFT073]
CS2_3_275_1_assembly.fasta	4	314154	316790	-	fimD	1-2637/2637	100.00	98.26	vfdb	NP_757244	(fimD) Outer membrane usher protein fimD precursor [Type 1 fimbriae (VF0221)] [Escherichia coli CFT073]
CS2_3_275_1_assembly.fasta	4	316857	317582	-	fimC	1-726/726	100.00	98.48	vfdb	NP_757243	(fimC) Chaperone protein fimC precursor [Type 1 fimbriae (VF0221)] [Escherichia coli CFT073]
CS2_3_275_1_assembly.fasta	4	317619	318158	-	fimI	1-540/540	100.00	98.33	vfdb	NP_757242	(fimI) Fimbrin-like protein fimI precursor [Type 1 fimbriae (VF0221)] [Escherichia coli CFT073]
CS2_3_275_1_assembly.fasta	4	318223	318828	-	fimA	1-606/606	100.00	92.24	vfdb	NP_757241	(fimA) Type-1 fimbrial protein A chain precursor [Type 1 fimbriae (VF0221)] [Escherichia coli CFT073]
CS2_3_275_1_assembly.fasta	44	8439	9577	+	senB	2-1140/1140	99.91	99.74	vfdb	YP_406304	(senB) enterotoxin [ShET2 (VF0258)] [Shigella flexneri 2a str. 301]
CS2_3_275_1_assembly.fasta	45	5206	6882	-	kpsD	1-1677/1677	100.00	99.05	vfdb	AAA21682	(kpsD) KpsD [K1 capsule (VF0239)] [Escherichia coli O18:K1:H7 str. RS218]
CS2_3_275_1_assembly.fasta	77	257	808	+	papX	1-552/552	100.00	97.46	vfdb	NP_755457	(papX) PapX protein regulates flagellum synthesis to repress motility [P fimbriae (CVF425)] [Escherichia coli CFT073]
CS2_3_275_1_assembly.fasta	8	10972	11772	-	chuV	1-801/801	100.00	99.75	vfdb	NP_756180	(chuV) ATP-binding hydrophilic protein ChuV [Chu (VF0227)] [Escherichia coli CFT073]
CS2_3_275_1_assembly.fasta	8	11739	12731	-	chuU	1-993/993	100.00	99.50	vfdb	NP_756179	(chuU) heme permease protein ChuU [Chu (VF0227)] [Escherichia coli CFT073]
CS2_3_275_1_assembly.fasta	8	12780	13403	-	chuY	1-624/624	100.00	98.40	vfdb	NP_756178	(chuY) ChuY [Chu (VF0227)] [Escherichia coli CFT073]
CS2_3_275_1_assembly.fasta	8	13403	13897	-	chuX	1-495/495	100.00	100.00	vfdb	NP_756177	(chuX) putative heme-binding protein ChuX [Chu (VF0227)] [Escherichia coli CFT073]
CS2_3_275_1_assembly.fasta	8	13910	15247	-	chuW	1-1338/1338	100.00	99.10	vfdb	NP_756176	(chuW) Putative oxygen independent coproporphyrinogen III oxidase [Chu (VF0227)] [Escherichia coli CFT073]
CS2_3_275_1_assembly.fasta	8	15267	16259	-	chuT	1-993/993	100.00	99.70	vfdb	NP_756175	(chuT) periplasmic heme-binding protein ChuT [Chu (VF0227)] [Escherichia coli CFT073]
CS2_3_275_1_assembly.fasta	8	16901	18847	+	chuA	1-1947/1947	100.00	99.69	vfdb	NP_756170	(chuA) Outer membrane heme/hemoglobin receptor ChuA [Chu (VF0227)] [Escherichia coli CFT073]
CS2_3_275_1_assembly.fasta	8	18896	19924	+	chuS	1-1029/1029	100.00	99.51	vfdb	NP_756169	(chuS) heme oxygenase ChuS [Chu (VF0227)] [Escherichia coli CFT073]
