# Supplementary material for: Occurrence and Genomic Characterization of Clone ST1193 Clonotype 14-64 in Uncomplicated Urinary Tract Infections Caused by Escherichia coli in Spain
Source: Microbiol Spectr. 2022 May 23;10(3):e00041-22. doi: 10.1128/spectrum.00041-22 (PMC9241898; doi:10.1128/spectrum.00041-22)
Supplement: SUPPLEMENTAL FILE 4 — Supplemental material. Download spectrum.00041-22-s004.xlsx, XLSX file, 0.01 MB [file spectrum.00041-22-s004.xlsx]

## Sheet: Enterobase
Supplementary Table 4. Main genomic traits of three ST1193 assemblies retrieved from ENTEROBASE.
Uberstrain	Assembly	Name	Project	Sample	O Antigen	H Antigen	ST#1 /ST#2	cgMLST	CHType	Resistances (adquired)	Point mutations	Plasmid content	Virulence	Predicted as human pathogen (probability)	MGE (correlated traits)	MGEs
ESC_CA5089AA	ESC_FA9684AA_AS	EuSCAPE_EE020	PRJEB10018	SAMEA3499924	O75	H5	1193 / 53	4085	14-64	blaTEM-1B; aph(3'')-Ib, aph(6)-Id; mdf(A); sul2; sitABCD	gyrA S83L, gyrA D87N, parC S80I, parE L416F	IncF [F-:A1:B10]; _IncB/O/K/Z; IncQ1*, ColBS512-like; Col156*	chuA, fyuA, gad, iha, irp2, iucC, iutA, kpsE, kpsMII_K1, neuC, ompT, papA_F43, sat, senB, sitA, terC, tratT, usp, vat, yfcV	Yes (0.928)	ISEc42 (mdf(A), ompT); MITEEc1 (irp2, yfcV, fyuA); IS629 (iutA, iucC, sat, pap F43); IS629 (iha); ISEc31 (iha)	ISEc42; MITEEc1; IS629; ISEc31; IS100; IS26; IS911; ISEc40; ISEc30; IS4; IS609
ESC_JA9604AA	ESC_TA3850AA_AS	QU055	PRJNA487890	SAMN09914328	-	H5	1193 / 53	72142	14-64	blaTEM-1B; aph(3'')-Ib, aph(6)-Id, aadA5; mdf(A); sul1, sul2, dfrA17; tet(A); sitABCD; qacE	gyrA S83L, gyrA D87N, parC S80I, parE L416F	IncF [F-:A1:B10]; ColBS512-like	chuA, fyuA, gad, iha, irp2, iucC, iutA, kpsE, kpsMII_K1, neuC, ompT, papA_F43, sat, senB, sitA, terC, usp, vat, yfcV	Yes (0.929)	ISEc42 (mdfA); IS6100 (dfrA17, qacE, sul1, aadA5); IS100 (senB); IS629 (iutA, iucC, sat); ISEc31 (iha)	ISEc42; IS6100; IS100; IS629; ISEc31; IS26; MITTEc1; IS609; ISEc40; ISEc30; MITEEc1; IS4
ESC_PA1188AA	ESC_GB6748AA_AS	MS10858	PRJNA493523	PRJNA493523	-	H5	1193 / 53	72142	14-64	blaTEM-1B; aph(3'')-Ib, aph(6)-Id, aac(3)-IId, aadA5; mph(A), mdf(A); sul1, sul2, dfrA17; tet(A); sitABCD; qacE	gyrA S83L, gyrA D87N, parC S80I, parE L416F	IncF [F-:A1:B10]; IncQ1*, ColBS512-like; Col156*	chuA, fyuA, gad, iha, irp2, iucC, iutA, kpsE, kpsMII_K1, neuC, ompT, papA_F43, sat, senB, sitA, terC, usp, vat, yfcV	Yes (0.929)	ISEc42 (mdf(A), ompT); IS600 (mph(A), qacE, dfrA17, sul1, aadA5); IS629 (iutA, iucC, sat, pap F43); MITEEc1 (irp2, yfcV, fyuA); MITEEc1 (terC); ISEc31 (iha); IS100 (IncFIB)	ISEc42; IS600; IS629; MITEEc1; ISEc31; IS100; IS26; IS4; IS911; ISEc40; ISEc30
